# Supplementary material for: 1-Diphenyl­methyl­ene-2-(9H-fluoren-9-yl­idene)hydrazine
Source: Acta Crystallogr Sect E Struct Rep Online. 2010 Jan 13;66(Pt 2):o345. doi: 10.1107/S160053681000070X (PMC2979856; doi:10.1107/S160053681000070X)
Supplement: Supplementary file 1 [file e-66-0o345-sup1.cif]

##############################################################################
###                                                                        ###
###        Electronic paper (Acta Crystallographica Section E)             ###
###                                                                        ###
##############################################################################
#                                                                            #
# This CIF contains the data in a paper accepted for publication in Acta     #
# Crystallographica Section E. It conforms to the requirements of Notes      #
# for Authors for Section E, and has been peer reviewed under the auspices   #
# of the IUCr Commission on Journals.                                        #
#                                                                            #
# Full details of the Crystallographic Information File format               #
# are given in the paper "The Crystallographic Information File (CIF):       #
# a New Standard Archive File for Crystallography" by S. R. Hall, F. H.      #
# Allen and I. D. Brown [Acta Cryst. (1991), A47, 655-685].                  #
#                                                                            #
# The current version of the core CIF dictionary is obtainable from          #
# ftp://ftp.iucr.org/pub/cif_core.dic. The current version number is 2.4.    #
#                                                                            #
# Software is freely available for graphical display of the structure(s) in  #
# this CIF.  For information consult the CIF home page http://www.iucr.org/  #
# cif/home.html                                                              #
#                                                                            #
# This file may be used for bona fide research purposes within the           #
# scientific community so long as proper attribution is given to the journal # 
# article from which it was obtained.                                        #
#                                                                            #
##############################################################################
                                             
data_global
_audit_creation_method     ?
_journal_date_recd_electronic     2010-01-04
_journal_date_accepted     2010-01-06
_journal_name_full     'Acta Crystallographica, Section E'
_journal_year     2010
_journal_volume     66
_journal_issue      2
_journal_page_first     o345
_journal_page_last     o345
_journal_paper_category     QO
_journal_coeditor_code     TK2612
_publ_contact_author_name     'A. Thiruvalluvar'
_publ_contact_author_address
;
PG Research Department of Physics
Rajah Serfoji Government College (Autonomous)
Thanjavur 613 005
Tamil Nadu
India
;
_publ_contact_author_email     athiru@vsnl.net
_publ_contact_author_fax     'none'
_publ_contact_author_phone     '+91(4362)255490'
_publ_section_title
;
1-Diphenylmethylene-2-(9<i>H</i>-fluoren-9-ylidene)hydrazine
;
loop_
    _publ_author_name
    _publ_author_address
    'R. Archana'
;
PG Research Department of Physics
Rajah Serfoji Government College (Autonomous)
Thanjavur 613 005
Tamil Nadu
India
;
    'R. Anbazhagan'
;
Department of Chemistry
Annamalai University
Annamalai Nagar 608 002
Tamil Nadu
India
;
    'K. R. Sankaran'
;
Department of Chemistry
Annamalai University
Annamalai Nagar 608 002
Tamil Nadu
India
;
    'A. Thiruvalluvar'
;
PG Research Department of Physics
Rajah Serfoji Government College (Autonomous)
Thanjavur 613 005
Tamil Nadu
India
;
    'R. J. Butcher'
;
Department of Chemistry
Howard University
525 College Street NW
Washington
DC 20059
USA
;
data_I
_chemical_name_systematic
;
1-Diphenylmethylene-2-(9<i>H</i>-fluoren-9-ylidene)hydrazine
;
_chemical_name_common     hydrazine
_chemical_formula_moiety     'C26 H18 N2'
_chemical_formula_sum     'C26 H18 N2'
_chemical_formula_structural     'C26 H18 N2'
_chemical_formula_iupac     'C26 H18 N2'
_chemical_formula_weight     358.42
_chemical_melting_point     377
_symmetry_cell_setting     monoclinic
_symmetry_space_group_name_H-M     'C 2/c'
_symmetry_space_group_name_Hall     '-C 2yc'
loop_
    _symmetry_equiv_pos_site_id
    _symmetry_equiv_pos_as_xyz
    1 x,y,z
    2 -x,y,1/2-z
    3 -x,-y,-z
    4 x,-y,1/2+z
    5 1/2+x,1/2+y,z
    6 1/2-x,1/2+y,1/2-z
    7 1/2-x,1/2-y,-z
    8 1/2+x,1/2-y,1/2+z
_cell_length_a     22.8362(3)
_cell_length_b     13.1432(2)
_cell_length_c     12.4642(2)
_cell_angle_alpha     90
_cell_angle_beta     92.8740(10)
_cell_angle_gamma     90
_cell_volume     3736.31(10)
_cell_formula_units_Z     8
_cell_measurement_reflns_used     4987
_cell_measurement_theta_min     5.1161
_cell_measurement_theta_max     73.8931
_cell_measurement_temperature     110(2)
_cell_special_details
;
?
;
_exptl_crystal_description     chunk
_exptl_crystal_colour     pale-yellow
_exptl_crystal_size_max     0.46
_exptl_crystal_size_mid     0.41
_exptl_crystal_size_min     0.32
_exptl_crystal_size_rad     ?
_exptl_crystal_density_diffrn     1.274
_exptl_crystal_density_meas     ?
_exptl_crystal_density_method     'not measured'
_exptl_crystal_F_000     1504
_exptl_absorpt_coefficient_mu     0.577
_exptl_absorpt_correction_type     multi-scan
_exptl_absorpt_process_details     '(CrysAlis Pro; Oxford Diffraction, 2009)'
_exptl_absorpt_correction_T_min     0.95503
_exptl_absorpt_correction_T_max     1.00000
_exptl_special_details
;
;
_diffrn_ambient_temperature     110(2)
_diffrn_radiation_type     'CuK\a'
_diffrn_radiation_wavelength     1.54184
_diffrn_radiation_source     'Enhance (Cu) X-ray Source'
_diffrn_radiation_monochromator     graphite
_diffrn_measurement_device_type
                    'Oxford Xcalibur diffractometer with a Ruby Gemini detector'
_diffrn_measurement_method     '\w scans'
_diffrn_detector_area_resol_mean     10.5081
_diffrn_reflns_number     7177
_diffrn_reflns_av_R_equivalents     0.0185
_diffrn_reflns_av_sigmaI/netI     0.0198
_diffrn_reflns_theta_min     5.20
_diffrn_reflns_theta_max     74.07
_diffrn_reflns_theta_full     67.50
_diffrn_measured_fraction_theta_max     0.966
_diffrn_measured_fraction_theta_full     0.998
_diffrn_reflns_limit_h_min     -27
_diffrn_reflns_limit_h_max     28
_diffrn_reflns_limit_k_min     -10
_diffrn_reflns_limit_k_max     15
_diffrn_reflns_limit_l_min     -14
_diffrn_reflns_limit_l_max     15
_refine_special_details
;
Refinement of <i>F</i>^2^ against ALL reflections. The weighted <i>R</i>-factor
<i>wR</i> and goodness of fit <i>S</i> are based on <i>F</i>^2^, conventional
<i>R</i>-factors <i>R</i> are based on <i>F</i>, with <i>F</i> set to zero for
negative <i>F</i>^2^. The threshold expression of <i>F</i>^2^ >
2\s(<i>F</i>^2^) is used only for calculating <i>R</i>-factors(gt) <i>etc</i>.
and is not relevant to the choice of reflections for refinement.
<i>R</i>-factors based on <i>F</i>^2^ are statistically about twice as large
as those based on <i>F</i>, and <i>R</i>- factors based on ALL data will be
even larger.
;
_reflns_number_total     3682
_reflns_number_gt     3147
_reflns_threshold_expression     I>2\s(I)
_refine_ls_structure_factor_coef     Fsqd
_refine_ls_matrix_type     full
_refine_ls_R_factor_all     0.0439
_refine_ls_R_factor_gt     0.0370
_refine_ls_wR_factor_gt     0.0981
_refine_ls_wR_factor_ref     0.1022
_refine_ls_goodness_of_fit_ref     1.055
_refine_ls_restrained_S_all     1.055
_refine_ls_number_reflns     3682
_refine_ls_number_parameters     253
_refine_ls_number_restraints     0
_refine_ls_hydrogen_treatment     constr
_refine_ls_weighting_scheme     calc
_refine_ls_weighting_details
       'calc w = 1/[\s^2^(Fo^2^)+(0.0563P)^2^+1.6279P] where P=(Fo^2^+2Fc^2^)/3'
_atom_sites_solution_hydrogens     geom
_atom_sites_solution_primary     direct
_atom_sites_solution_secondary     difmap
_refine_ls_shift/su_max     0.001
_refine_ls_shift/su_max_lt     0.001
_refine_ls_shift/su_mean     0.000
_refine_diff_density_max     0.231
_refine_diff_density_min     -0.203
_refine_ls_extinction_method     none
_refine_ls_extinction_coef     ?
loop_
    _atom_type_symbol
    _atom_type_description
    _atom_type_scat_dispersion_real
    _atom_type_scat_dispersion_imag
    _atom_type_scat_source
    N N 0.0311 0.0180 'International Tables Vol C Tables 4.2.6.8 and 6.1.1.4'
    H H 0.0000 0.0000 'International Tables Vol C Tables 4.2.6.8 and 6.1.1.4'
    C C 0.0181 0.0091 'International Tables Vol C Tables 4.2.6.8 and 6.1.1.4'
_computing_data_collection     'CrysAlis Pro (Oxford Diffraction, 2009)'
_computing_cell_refinement     'CrysAlis Pro (Oxford Diffraction, 2009)'
_computing_data_reduction     'CrysAlis Pro (Oxford Diffraction, 2009)'
_computing_structure_solution     'SHELXS97 (Sheldrick, 2008)'
_computing_structure_refinement     'SHELXL97 (Sheldrick, 2008)'
_computing_molecular_graphics     'ORTEP-3 (Farrugia, 1997)'
_computing_publication_material     'PLATON (Spek, 2009)'
loop_
    _atom_site_type_symbol
    _atom_site_label
    _atom_site_fract_x
    _atom_site_fract_y
    _atom_site_fract_z
    _atom_site_U_iso_or_equiv
    _atom_site_thermal_displace_type
    _atom_site_calc_flag
    _atom_site_refinement_flags
    _atom_site_occupancy
    N N1 0.35481(4) 0.16268(8) 0.34487(8) 0.0276(3) Uani d . 1.000
    N N2 0.30117(4) 0.20980(8) 0.32203(8) 0.0266(3) Uani d . 1.000
    C C1 0.48097(6) 0.08981(10) 0.38410(10) 0.0325(4) Uani d . 1.000
    C C2 0.54135(6) 0.07751(12) 0.40371(11) 0.0381(4) Uani d . 1.000
    C C3 0.57819(6) 0.16072(12) 0.41540(11) 0.0385(4) Uani d . 1.000
    C C4 0.55662(6) 0.25969(11) 0.40685(10) 0.0329(4) Uani d . 1.000
    C C4A 0.49686(5) 0.27237(10) 0.38678(9) 0.0264(3) Uani d . 1.000
    C C4B 0.46148(5) 0.36564(10) 0.37429(9) 0.0252(3) Uani d . 1.000
    C C5 0.47889(5) 0.46657(10) 0.37629(9) 0.0291(4) Uani d . 1.000
    C C6 0.43594(6) 0.54174(10) 0.36409(10) 0.0309(4) Uani d . 1.000
    C C7 0.37714(6) 0.51540(10) 0.35090(9) 0.0295(4) Uani d . 1.000
    C C8 0.35919(5) 0.41379(10) 0.34822(9) 0.0262(3) Uani d . 1.000
    C C8A 0.40189(5) 0.33819(9) 0.35879(9) 0.0238(3) Uani d . 1.000
    C C9 0.39839(5) 0.22522(9) 0.35779(9) 0.0247(3) Uani d . 1.000
    C C9A 0.45920(5) 0.18833(10) 0.37629(9) 0.0266(3) Uani d . 1.000
    C C10 0.25572(5) 0.16399(9) 0.35694(9) 0.0225(3) Uani d . 1.000
    C C11 0.25793(5) 0.07200(8) 0.42731(9) 0.0215(3) Uani d . 1.000
    C C12 0.22316(5) -0.01253(9) 0.39994(9) 0.0259(3) Uani d . 1.000
    C C13 0.22468(5) -0.09829(9) 0.46475(10) 0.0281(3) Uani d . 1.000
    C C14 0.25979(5) -0.09989(9) 0.55906(10) 0.0277(3) Uani d . 1.000
    C C15 0.29376(5) -0.01569(9) 0.58763(9) 0.0264(3) Uani d . 1.000
    C C16 0.29369(5) 0.06937(9) 0.52151(9) 0.0233(3) Uani d . 1.000
    C C21 0.19789(5) 0.20994(9) 0.32457(9) 0.0226(3) Uani d . 1.000
    C C22 0.19408(5) 0.28377(9) 0.24323(9) 0.0257(3) Uani d . 1.000
    C C23 0.14141(6) 0.33068(10) 0.21489(10) 0.0319(4) Uani d . 1.000
    C C24 0.09125(6) 0.30600(11) 0.26812(11) 0.0348(4) Uani d . 1.000
    C C25 0.09424(5) 0.23372(10) 0.34938(10) 0.0307(4) Uani d . 1.000
    C C26 0.14706(5) 0.18576(9) 0.37725(9) 0.0251(3) Uani d . 1.000
    H H1 0.45565 0.03265 0.37637 0.0390 Uiso calc R 1.000
    H H2 0.55735 0.01088 0.40909 0.0457 Uiso calc R 1.000
    H H3 0.61900 0.15017 0.42955 0.0462 Uiso calc R 1.000
    H H4 0.58209 0.31666 0.41454 0.0395 Uiso calc R 1.000
    H H5 0.51916 0.48422 0.38577 0.0350 Uiso calc R 1.000
    H H6 0.44700 0.61143 0.36480 0.0370 Uiso calc R 1.000
    H H7 0.34848 0.56765 0.34354 0.0355 Uiso calc R 1.000
    H H8 0.31883 0.39663 0.33940 0.0315 Uiso calc R 1.000
    H H12 0.19833 -0.01119 0.33649 0.0310 Uiso calc R 1.000
    H H13 0.20167 -0.15608 0.44465 0.0337 Uiso calc R 1.000
    H H14 0.26053 -0.15842 0.60383 0.0332 Uiso calc R 1.000
    H H15 0.31719 -0.01624 0.65280 0.0317 Uiso calc R 1.000
    H H16 0.31802 0.12588 0.54040 0.0279 Uiso calc R 1.000
    H H22 0.22823 0.30178 0.20708 0.0308 Uiso calc R 1.000
    H H23 0.13947 0.37987 0.15898 0.0382 Uiso calc R 1.000
    H H24 0.05507 0.33849 0.24892 0.0417 Uiso calc R 1.000
    H H25 0.06007 0.21698 0.38608 0.0369 Uiso calc R 1.000
    H H26 0.14866 0.13604 0.43264 0.0301 Uiso calc R 1.000
loop_
    _atom_site_aniso_label
    _atom_site_aniso_U_11
    _atom_site_aniso_U_22
    _atom_site_aniso_U_33
    _atom_site_aniso_U_12
    _atom_site_aniso_U_13
    _atom_site_aniso_U_23
    N1 0.0245(5) 0.0310(5) 0.0277(5) 0.0046(4) 0.0057(4) 0.0066(4)
    N2 0.0237(5) 0.0284(5) 0.0279(5) 0.0023(4) 0.0034(4) 0.0040(4)
    C1 0.0348(7) 0.0340(7) 0.0293(6) 0.0097(5) 0.0066(5) 0.0068(5)
    C2 0.0384(7) 0.0428(8) 0.0334(7) 0.0195(6) 0.0056(6) 0.0080(6)
    C3 0.0270(6) 0.0556(9) 0.0328(7) 0.0157(6) 0.0012(5) 0.0020(6)
    C4 0.0252(6) 0.0463(8) 0.0273(6) 0.0066(5) 0.0011(5) -0.0002(5)
    C4A 0.0263(6) 0.0356(7) 0.0174(5) 0.0066(5) 0.0036(4) 0.0022(5)
    C4B 0.0245(5) 0.0346(7) 0.0167(5) 0.0055(5) 0.0023(4) 0.0011(4)
    C5 0.0276(6) 0.0364(7) 0.0233(6) 0.0004(5) 0.0003(5) -0.0011(5)
    C6 0.0379(7) 0.0302(6) 0.0245(6) 0.0014(5) 0.0011(5) -0.0001(5)
    C7 0.0343(7) 0.0320(7) 0.0224(6) 0.0103(5) 0.0023(5) 0.0028(5)
    C8 0.0242(5) 0.0336(6) 0.0210(5) 0.0069(5) 0.0028(4) 0.0044(5)
    C8A 0.0247(6) 0.0314(6) 0.0157(5) 0.0036(5) 0.0039(4) 0.0034(4)
    C9 0.0240(6) 0.0310(6) 0.0195(5) 0.0056(4) 0.0060(4) 0.0059(4)
    C9A 0.0254(6) 0.0350(7) 0.0198(5) 0.0067(5) 0.0055(4) 0.0050(5)
    C10 0.0261(6) 0.0219(6) 0.0198(5) 0.0001(4) 0.0029(4) -0.0030(4)
    C11 0.0229(5) 0.0207(5) 0.0214(5) 0.0021(4) 0.0051(4) -0.0015(4)
    C12 0.0282(6) 0.0255(6) 0.0240(5) -0.0002(5) 0.0022(4) -0.0043(5)
    C13 0.0291(6) 0.0205(6) 0.0354(6) -0.0017(4) 0.0086(5) -0.0045(5)
    C14 0.0299(6) 0.0221(6) 0.0318(6) 0.0065(5) 0.0100(5) 0.0046(5)
    C15 0.0270(6) 0.0279(6) 0.0245(6) 0.0077(5) 0.0026(4) 0.0009(5)
    C16 0.0232(5) 0.0220(5) 0.0248(6) 0.0016(4) 0.0036(4) -0.0036(4)
    C21 0.0262(6) 0.0213(5) 0.0202(5) 0.0000(4) 0.0015(4) -0.0038(4)
    C22 0.0289(6) 0.0251(6) 0.0233(6) 0.0005(5) 0.0035(4) -0.0010(4)
    C23 0.0347(7) 0.0315(7) 0.0291(6) 0.0053(5) -0.0012(5) 0.0031(5)
    C24 0.0274(6) 0.0375(7) 0.0389(7) 0.0072(5) -0.0029(5) -0.0018(6)
    C25 0.0241(6) 0.0344(7) 0.0339(7) -0.0012(5) 0.0043(5) -0.0048(5)
    C26 0.0276(6) 0.0245(6) 0.0232(5) -0.0018(4) 0.0029(4) -0.0029(4)
_geom_special_details
;
Bond distances, angles <i>etc</i>. have been calculated using the rounded
fractional coordinates. All su's are estimated from the variances of the
(full) variance-covariance matrix. The cell e.s.d.'s are taken into account in
the estimation of distances, angles and torsion angles
;
loop_
    _geom_bond_atom_site_label_1
    _geom_bond_atom_site_label_2
    _geom_bond_site_symmetry_1
    _geom_bond_site_symmetry_2
    _geom_bond_distance
    _geom_bond_publ_flag
    N1 N2 . . 1.3893(13) no
    N1 C9 . . 1.2946(15) no
    N2 C10 . . 1.2940(15) no
    C1 C2 . . 1.3976(19) no
    C1 C9A . . 1.3887(18) no
    C2 C3 . . 1.383(2) no
    C3 C4 . . 1.393(2) no
    C4 C4A . . 1.3851(18) no
    C4A C4B . . 1.4721(18) no
    C4A C9A . . 1.4020(18) no
    C4B C5 . . 1.3847(18) no
    C4B C8A . . 1.4117(16) no
    C5 C6 . . 1.3951(18) no
    C6 C7 . . 1.3884(19) no
    C7 C8 . . 1.3969(19) no
    C8 C8A . . 1.3938(17) no
    C8A C9 . . 1.4870(17) no
    C9 C9A . . 1.4780(16) no
    C10 C11 . . 1.4931(16) no
    C10 C21 . . 1.4893(16) no
    C11 C12 . . 1.3979(16) no
    C11 C16 . . 1.3966(16) no
    C12 C13 . . 1.3862(17) no
    C13 C14 . . 1.3895(17) no
    C14 C15 . . 1.3877(17) no
    C15 C16 . . 1.3889(16) no
    C21 C22 . . 1.4029(16) no
    C21 C26 . . 1.3986(16) no
    C22 C23 . . 1.3817(18) no
    C23 C24 . . 1.3906(19) no
    C24 C25 . . 1.3878(19) no
    C25 C26 . . 1.3896(17) no
    C1 H1 . . 0.9500 no
    C2 H2 . . 0.9500 no
    C3 H3 . . 0.9500 no
    C4 H4 . . 0.9500 no
    C5 H5 . . 0.9500 no
    C6 H6 . . 0.9500 no
    C7 H7 . . 0.9500 no
    C8 H8 . . 0.9500 no
    C12 H12 . . 0.9500 no
    C13 H13 . . 0.9500 no
    C14 H14 . . 0.9500 no
    C15 H15 . . 0.9500 no
    C16 H16 . . 0.9500 no
    C22 H22 . . 0.9500 no
    C23 H23 . . 0.9500 no
    C24 H24 . . 0.9500 no
    C25 H25 . . 0.9500 no
    C26 H26 . . 0.9500 no
loop_
    _geom_contact_atom_site_label_1
    _geom_contact_atom_site_label_2
    _geom_contact_distance
    _geom_contact_site_symmetry_1
    _geom_contact_site_symmetry_2
    _geom_contact_publ_flag
    N1 C16 2.9339(15) . . no
    N2 C8 3.0012(16) . . no
    N1 H1 2.8800 . . no
    N1 H16 2.6600 . . no
    N2 H8 2.5000 . . no
    N2 H16 2.9400 . . no
    N2 H22 2.4600 . . no
    N2 H14 2.9100 . 4_554 no
    C1 C1 3.4960(18) . 2_655 no
    C1 C2 3.4966(19) . 3_656 no
    C2 C1 3.4966(19) . 3_656 no
    C3 C9 3.5752(18) . 2_655 no
    C3 C15 3.4924(18) . 3_656 no
    C4 C9 3.5328(17) . 2_655 no
    C4A C4A 3.4199(16) . 2_655 no
    C5 C5 3.3384(16) . 2_655 no
    C5 C5 3.3036(16) . 3_666 no
    C7 C14 3.5528(18) . 7_556 no
    C7 C13 3.5226(17) . 7_556 no
    C8 N2 3.0012(16) . . no
    C8A C26 3.5415(16) . 7_556 no
    C9 C4 3.5328(17) . 2_655 no
    C9 C3 3.5752(18) . 2_655 no
    C12 C26 3.1373(17) . . no
    C13 C7 3.5226(17) . 7_556 no
    C14 C7 3.5528(18) . 7_556 no
    C15 C3 3.4924(18) . 3_656 no
    C16 N1 2.9339(15) . . no
    C16 C22 3.5100(16) . 7_556 no
    C16 C21 3.4776(16) . 7_556 no
    C21 C16 3.4776(16) . 7_556 no
    C22 C16 3.5100(16) . 7_556 no
    C26 C8A 3.5415(16) . 7_556 no
    C26 C12 3.1373(17) . . no
    C1 H2 3.0600 . 3_656 no
    C2 H1 3.1000 . 3_656 no
    C4 H5 3.0800 . . no
    C5 H4 3.0900 . . no
    C5 H5 3.0300 . 3_666 no
    C7 H12 2.8500 . 6_555 no
    C8 H26 2.8200 . 7_556 no
    C8 H12 2.7700 . 6_555 no
    C8A H26 2.9200 . 7_556 no
    C11 H26 2.6400 . . no
    C12 H26 2.6300 . . no
    C12 H22 3.0200 . 6_545 no
    C13 H22 2.7700 . 6_545 no
    C13 H7 3.0100 . 7_556 no
    C14 H7 2.8400 . 7_556 no
    C14 H3 2.8400 . 3_656 no
    C15 H3 2.6800 . 3_656 no
    C21 H12 2.9100 . . no
    C21 H7 2.9600 . 6_545 no
    C21 H16 2.7700 . 7_556 no
    C22 H14 2.8800 . 4_554 no
    C22 H16 2.9700 . 7_556 no
    C23 H15 3.0700 . 7_556 no
    C25 H16 3.0100 . 7_556 no
    C26 H12 2.9000 . . no
    C26 H16 2.7800 . 7_556 no
    H1 N1 2.8800 . . no
    H1 C2 3.1000 . 3_656 no
    H2 C1 3.0600 . 3_656 no
    H3 C14 2.8400 . 3_656 no
    H3 C15 2.6800 . 3_656 no
    H3 H15 2.5300 . 3_656 no
    H4 C5 3.0900 . . no
    H5 C4 3.0800 . . no
    H5 C5 3.0300 . 3_666 no
    H7 C21 2.9600 . 6_555 no
    H7 C13 3.0100 . 7_556 no
    H7 C14 2.8400 . 7_556 no
    H8 N2 2.5000 . . no
    H8 H12 2.5200 . 6_555 no
    H12 C21 2.9100 . . no
    H12 C26 2.9000 . . no
    H12 H26 2.5700 . . no
    H12 C7 2.8500 . 6_545 no
    H12 C8 2.7700 . 6_545 no
    H12 H8 2.5200 . 6_545 no
    H13 H22 2.6000 . 6_545 no
    H14 N2 2.9100 . 4_555 no
    H14 C22 2.8800 . 4_555 no
    H14 H22 2.4200 . 4_555 no
    H15 H3 2.5300 . 3_656 no
    H15 C23 3.0700 . 7_556 no
    H16 N1 2.6600 . . no
    H16 N2 2.9400 . . no
    H16 C21 2.7700 . 7_556 no
    H16 C22 2.9700 . 7_556 no
    H16 C25 3.0100 . 7_556 no
    H16 C26 2.7800 . 7_556 no
    H22 N2 2.4600 . . no
    H22 H14 2.4200 . 4_554 no
    H22 C12 3.0200 . 6_555 no
    H22 C13 2.7700 . 6_555 no
    H22 H13 2.6000 . 6_555 no
    H24 H24 2.5200 . 2_555 no
    H26 C11 2.6400 . . no
    H26 C12 2.6300 . . no
    H26 H12 2.5700 . . no
    H26 C8 2.8200 . 7_556 no
    H26 C8A 2.9200 . 7_556 no
loop_
    _geom_angle_atom_site_label_1
    _geom_angle_atom_site_label_2
    _geom_angle_atom_site_label_3
    _geom_angle_site_symmetry_1
    _geom_angle_site_symmetry_2
    _geom_angle_site_symmetry_3
    _geom_angle
    _geom_angle_publ_flag
    N2 N1 C9 . . . 114.01(10) no
    N1 N2 C10 . . . 115.95(10) no
    C2 C1 C9A . . . 117.82(12) no
    C1 C2 C3 . . . 121.10(14) no
    C2 C3 C4 . . . 121.29(13) no
    C3 C4 C4A . . . 117.88(13) no
    C4 C4A C4B . . . 130.53(12) no
    C4 C4A C9A . . . 121.08(12) no
    C4B C4A C9A . . . 108.38(10) no
    C4A C4B C5 . . . 129.81(11) no
    C4A C4B C8A . . . 108.77(11) no
    C5 C4B C8A . . . 121.41(11) no
    C4B C5 C6 . . . 118.48(11) no
    C5 C6 C7 . . . 120.45(12) no
    C6 C7 C8 . . . 121.47(12) no
    C7 C8 C8A . . . 118.44(11) no
    C4B C8A C8 . . . 119.72(11) no
    C4B C8A C9 . . . 107.90(10) no
    C8 C8A C9 . . . 132.38(11) no
    N1 C9 C8A . . . 132.51(11) no
    N1 C9 C9A . . . 121.43(11) no
    C8A C9 C9A . . . 106.06(10) no
    C1 C9A C4A . . . 120.82(11) no
    C1 C9A C9 . . . 130.32(12) no
    C4A C9A C9 . . . 108.86(11) no
    N2 C10 C11 . . . 124.77(10) no
    N2 C10 C21 . . . 115.82(10) no
    C11 C10 C21 . . . 119.40(10) no
    C10 C11 C12 . . . 119.88(10) no
    C10 C11 C16 . . . 121.00(10) no
    C12 C11 C16 . . . 119.11(10) no
    C11 C12 C13 . . . 120.45(10) no
    C12 C13 C14 . . . 120.12(11) no
    C13 C14 C15 . . . 119.77(11) no
    C14 C15 C16 . . . 120.38(11) no
    C11 C16 C15 . . . 120.13(11) no
    C10 C21 C22 . . . 119.89(10) no
    C10 C21 C26 . . . 121.75(10) no
    C22 C21 C26 . . . 118.27(10) no
    C21 C22 C23 . . . 121.00(11) no
    C22 C23 C24 . . . 120.09(12) no
    C23 C24 C25 . . . 119.76(12) no
    C24 C25 C26 . . . 120.22(11) no
    C21 C26 C25 . . . 120.67(11) no
    C2 C1 H1 . . . 121.00 no
    C9A C1 H1 . . . 121.00 no
    C1 C2 H2 . . . 119.00 no
    C3 C2 H2 . . . 119.00 no
    C2 C3 H3 . . . 119.00 no
    C4 C3 H3 . . . 119.00 no
    C3 C4 H4 . . . 121.00 no
    C4A C4 H4 . . . 121.00 no
    C4B C5 H5 . . . 121.00 no
    C6 C5 H5 . . . 121.00 no
    C5 C6 H6 . . . 120.00 no
    C7 C6 H6 . . . 120.00 no
    C6 C7 H7 . . . 119.00 no
    C8 C7 H7 . . . 119.00 no
    C7 C8 H8 . . . 121.00 no
    C8A C8 H8 . . . 121.00 no
    C11 C12 H12 . . . 120.00 no
    C13 C12 H12 . . . 120.00 no
    C12 C13 H13 . . . 120.00 no
    C14 C13 H13 . . . 120.00 no
    C13 C14 H14 . . . 120.00 no
    C15 C14 H14 . . . 120.00 no
    C14 C15 H15 . . . 120.00 no
    C16 C15 H15 . . . 120.00 no
    C11 C16 H16 . . . 120.00 no
    C15 C16 H16 . . . 120.00 no
    C21 C22 H22 . . . 120.00 no
    C23 C22 H22 . . . 119.00 no
    C22 C23 H23 . . . 120.00 no
    C24 C23 H23 . . . 120.00 no
    C23 C24 H24 . . . 120.00 no
    C25 C24 H24 . . . 120.00 no
    C24 C25 H25 . . . 120.00 no
    C26 C25 H25 . . . 120.00 no
    C21 C26 H26 . . . 120.00 no
    C25 C26 H26 . . . 120.00 no
loop_
    _geom_torsion_atom_site_label_1
    _geom_torsion_atom_site_label_2
    _geom_torsion_atom_site_label_3
    _geom_torsion_atom_site_label_4
    _geom_torsion_site_symmetry_1
    _geom_torsion_site_symmetry_2
    _geom_torsion_site_symmetry_3
    _geom_torsion_site_symmetry_4
    _geom_torsion
    _geom_torsion_publ_flag
    C9 N1 N2 C10 . . . . -148.47(11) no
    N2 N1 C9 C8A . . . . 3.86(18) no
    N2 N1 C9 C9A . . . . -176.38(10) no
    N1 N2 C10 C11 . . . . 6.19(17) no
    N1 N2 C10 C21 . . . . -175.08(10) no
    C9A C1 C2 C3 . . . . 0.26(19) no
    C2 C1 C9A C4A . . . . 0.60(18) no
    C2 C1 C9A C9 . . . . -179.09(12) no
    C1 C2 C3 C4 . . . . -0.8(2) no
    C2 C3 C4 C4A . . . . 0.35(19) no
    C3 C4 C4A C4B . . . . 179.63(12) no
    C3 C4 C4A C9A . . . . 0.52(18) no
    C4 C4A C4B C5 . . . . 2.1(2) no
    C4 C4A C4B C8A . . . . -177.76(12) no
    C9A C4A C4B C5 . . . . -178.73(12) no
    C9A C4A C4B C8A . . . . 1.44(13) no
    C4 C4A C9A C1 . . . . -1.01(18) no
    C4 C4A C9A C9 . . . . 178.74(11) no
    C4B C4A C9A C1 . . . . 179.70(11) no
    C4B C4A C9A C9 . . . . -0.55(13) no
    C4A C4B C5 C6 . . . . -178.91(11) no
    C8A C4B C5 C6 . . . . 0.90(17) no
    C4A C4B C8A C8 . . . . 178.01(10) no
    C4A C4B C8A C9 . . . . -1.72(13) no
    C5 C4B C8A C8 . . . . -1.84(17) no
    C5 C4B C8A C9 . . . . 178.43(10) no
    C4B C5 C6 C7 . . . . 0.37(17) no
    C5 C6 C7 C8 . . . . -0.71(18) no
    C6 C7 C8 C8A . . . . -0.22(17) no
    C7 C8 C8A C4B . . . . 1.46(16) no
    C7 C8 C8A C9 . . . . -178.89(11) no
    C4B C8A C9 N1 . . . . -178.85(12) no
    C4B C8A C9 C9A . . . . 1.37(12) no
    C8 C8A C9 N1 . . . . 1.5(2) no
    C8 C8A C9 C9A . . . . -178.31(12) no
    N1 C9 C9A C1 . . . . -0.58(19) no
    N1 C9 C9A C4A . . . . 179.70(11) no
    C8A C9 C9A C1 . . . . 179.24(12) no
    C8A C9 C9A C4A . . . . -0.49(12) no
    N2 C10 C11 C12 . . . . -130.13(13) no
    N2 C10 C11 C16 . . . . 50.85(17) no
    C21 C10 C11 C12 . . . . 51.19(15) no
    C21 C10 C11 C16 . . . . -127.84(12) no
    N2 C10 C21 C22 . . . . 13.12(16) no
    N2 C10 C21 C26 . . . . -163.26(11) no
    C11 C10 C21 C22 . . . . -168.08(10) no
    C11 C10 C21 C26 . . . . 15.54(17) no
    C10 C11 C12 C13 . . . . -179.81(11) no
    C16 C11 C12 C13 . . . . -0.77(17) no
    C10 C11 C16 C15 . . . . 177.99(11) no
    C12 C11 C16 C15 . . . . -1.05(17) no
    C11 C12 C13 C14 . . . . 1.60(18) no
    C12 C13 C14 C15 . . . . -0.61(18) no
    C13 C14 C15 C16 . . . . -1.21(17) no
    C14 C15 C16 C11 . . . . 2.04(17) no
    C10 C21 C22 C23 . . . . -177.22(11) no
    C26 C21 C22 C23 . . . . -0.72(17) no
    C10 C21 C26 C25 . . . . 176.52(11) no
    C22 C21 C26 C25 . . . . 0.08(16) no
    C21 C22 C23 C24 . . . . 0.85(19) no
    C22 C23 C24 C25 . . . . -0.3(2) no
    C23 C24 C25 C26 . . . . -0.3(2) no
    C24 C25 C26 C21 . . . . 0.42(19) no
