# Supplementary material for: 1-Diphenyl­methyl­ene-2-(9H-fluoren-9-yl­idene)hydrazine
Source: Acta Crystallogr Sect E Struct Rep Online. 2010 Jan 13;66(Pt 2):o345. doi: 10.1107/S160053681000070X (PMC2979856; doi:10.1107/S160053681000070X)
Supplement: Supplementary file 2 [file e-66-0o345-Isup2.hkl]

#
# h,k,l, Fc-squared, Fo-squared, sigma(Fo-squared) and status flag
#
data_I
_shelx_title ' anbu-2 in C 2/c  z=8 C26 H18 N2'
_shelx_refln_list_code          4
_shelx_F_calc_maximum      299.51
_exptl_crystal_F_000      1504.00
_reflns_d_resolution_high  0.8017
 
loop_
 _symmetry_equiv_pos_as_xyz
 'x, y, z'
 '-x, y, -z+1/2'
 'x+1/2, y+1/2, z'
 '-x+1/2, y+1/2, -z+1/2'
 '-x, -y, -z'
 'x, -y, z-1/2'
 '-x+1/2, -y+1/2, -z'
 'x+1/2, -y+1/2, z-1/2'
 
_cell_length_a    22.8362
_cell_length_b    13.1432
_cell_length_c    12.4642
_cell_angle_alpha  90.000
_cell_angle_beta   92.874
_cell_angle_gamma  90.000
 
_shelx_F_squared_multiplier     1.000
 
loop_
 _refln_index_h
 _refln_index_k
 _refln_index_l
 _refln_F_squared_calc
 _refln_F_squared_meas
 _refln_F_squared_sigma
 _refln_observed_status
   4   0   0    11091.23    10707.10     23.32 o
   6   0   0    10106.59     9255.09     51.06 o
   8   0   0      184.94      215.06      7.04 o
  10   0   0       11.11       27.68      4.85 o
  12   0   0     4468.76     5337.86     84.57 o
  14   0   0     1294.07     1183.54     22.91 o
  16   0   0      653.37      631.09     26.96 o
  18   0   0     6766.71     7343.29     60.22 o
  20   0   0     8596.75     8506.69    459.59 o
  22   0   0      204.00      177.14     14.59 o
  24   0   0      180.76      189.32      8.77 o
  26   0   0       71.95       86.26     10.16 o
   3   1   0      184.31      183.90      3.85 o
   5   1   0     5516.36     5272.34     21.25 o
   7   1   0     3896.18     3709.67     24.37 o
   9   1   0      189.37      189.31      5.04 o
  11   1   0      264.76      234.37      7.15 o
  13   1   0      250.39      208.93      6.43 o
  15   1   0        0.01       -1.13      8.79 o
  17   1   0      634.15      682.81     15.35 o
  19   1   0        1.70        1.18      9.11 o
  21   1   0      699.27      655.04     22.23 o
  23   1   0      249.54      273.21      8.87 o
  25   1   0     1832.21     2063.25     23.17 o
  27   1   0      669.82      757.21     12.02 o
   0   2   0    16774.02    15517.50     98.45 o
   2   2   0     5160.46     4708.35     69.00 o
   4   2   0    24767.85    22705.23     93.75 o
   6   2   0      291.36      226.79      5.37 o
   8   2   0     3521.24     3603.39     67.66 o
  10   2   0     5086.63     6077.73     34.21 o
  12   2   0     3628.81     4113.42     54.00 o
  14   2   0      177.01      212.68      9.06 o
  16   2   0        0.00       10.07     13.78 o
  18   2   0      927.47      927.66     17.34 o
  20   2   0     8443.90     7954.95     49.91 o
  22   2   0     1491.54     1312.60     21.10 o
  24   2   0       63.58       80.91      6.04 o
  26   2   0      186.80      217.77      9.69 o
   1   3   0    14974.49    14551.42     25.14 o
   3   3   0     2376.82     2145.50     24.16 o
   5   3   0     1790.18     1869.36     16.08 o
   7   3   0      126.07      140.61      7.90 o
   9   3   0      273.96      253.32      6.38 o
  11   3   0     1959.24     2559.67     77.86 o
  13   3   0      905.54      866.66     20.45 o
  15   3   0       80.56       77.36     12.47 o
  17   3   0       64.60       63.25      9.55 o
  19   3   0     2610.13     2684.26     37.54 o
  21   3   0        1.50       -0.10      6.36 o
  23   3   0      120.26       82.17      6.43 o
  25   3   0        8.12        5.73      5.42 o
  27   3   0        1.98        4.06      5.69 o
   0   4   0     2763.71     2942.52     14.29 o
   2   4   0     1258.10     1239.41     13.78 o
   4   4   0        0.87        2.80      2.79 o
   6   4   0       81.11      101.37      2.70 o
   8   4   0     6086.95     6588.01     49.78 o
  10   4   0    22386.90    22656.28    108.56 o
  12   4   0     1446.40     1479.41     25.97 o
  14   4   0      326.09      306.05     14.07 o
  16   4   0      695.83      584.65     14.05 o
  18   4   0     1051.21      997.07     18.60 o
  20   4   0      153.26      165.98      9.15 o
  22   4   0      165.63      150.67      8.58 o
  24   4   0        0.49       -0.09      5.60 o
  26   4   0      110.28      110.69      6.01 o
   1   5   0      156.88      165.96      7.86 o
   3   5   0     6864.85     6865.65     38.79 o
   5   5   0      500.26      616.08      9.85 o
   7   5   0     1735.01     1857.02     19.63 o
   9   5   0     1203.22     1300.12     36.34 o
  11   5   0        0.32        2.57      8.50 o
  13   5   0      868.99      943.51     29.91 o
  15   5   0       31.61       46.36      6.46 o
  17   5   0     2208.20     2025.01     25.96 o
  19   5   0        8.77        3.77      8.52 o
  21   5   0      416.49      340.71     11.76 o
  23   5   0      285.81      331.40     35.65 o
  25   5   0        2.40        0.90      5.60 o
  27   5   0      259.40      261.00      9.47 o
   0   6   0     1154.38     1224.88     26.65 o
   2   6   0      347.09      328.77      8.67 o
   4   6   0    10246.33    10744.57     52.31 o
   6   6   0        1.09       -0.03      4.06 o
   8   6   0       92.35       58.22      6.21 o
  10   6   0      498.15      549.34     16.32 o
  12   6   0       80.08       75.97     13.95 o
  14   6   0      528.84      524.22     15.05 o
  16   6   0      503.50      453.23     13.32 o
  18   6   0      653.90      595.58     15.07 o
  20   6   0       51.29       71.96     10.17 o
  22   6   0        0.16       -1.25      8.40 o
  24   6   0       33.79       58.25      8.08 o
  26   6   0      127.44      144.38      5.34 o
   1   7   0      853.75     1078.72     29.97 o
   3   7   0      185.37      210.41     13.24 o
   5   7   0     1310.61     1171.79     15.54 o
   7   7   0     3563.77     3855.71     37.18 o
   9   7   0     1798.58     1806.17     23.29 o
  11   7   0       13.90        9.34     15.59 o
  13   7   0     5243.22     4953.62     79.16 o
  15   7   0     3304.76     2935.68     31.27 o
  17   7   0       72.57       52.85      9.92 o
  19   7   0       55.56       33.84      9.32 o
  21   7   0        2.39       18.10      8.80 o
  23   7   0        0.05       -1.57      7.58 o
  25   7   0      335.15      401.53      8.50 o
   0   8   0     2781.53     2776.13     47.37 o
   2   8   0      382.83      511.19     18.26 o
   4   8   0      173.40      172.11      8.78 o
   6   8   0       44.06       57.98     14.20 o
   8   8   0        0.01       -4.74     16.77 o
  10   8   0      686.29      705.67     35.48 o
  12   8   0        5.18        5.65      6.12 o
  14   8   0       24.02       34.49     10.20 o
  16   8   0       84.43       89.42     12.00 o
  18   8   0     2464.89     2185.90     40.03 o
  20   8   0      721.35      605.01     21.23 o
  22   8   0       60.13       41.39      8.12 o
  24   8   0        0.84        3.62      6.59 o
   1   9   0      987.40      947.36     21.08 o
   3   9   0       19.52       36.79      8.94 o
   5   9   0      116.26      125.62     19.08 o
   7   9   0      233.23      246.42      9.85 o
   9   9   0      107.14      119.46      8.01 o
  11   9   0     2824.59     2827.62     44.95 o
  13   9   0     1631.12     1426.88     93.92 o
  15   9   0       24.13       10.94      9.55 o
  17   9   0        2.91       -1.83      9.06 o
  19   9   0      127.09      132.84     12.38 o
  21   9   0       49.16       53.81      8.52 o
  23   9   0      723.31     1007.32     18.41 o
   0  10   0     1592.66     1892.49     23.43 o
   2  10   0     3533.36     3723.78     30.52 o
   4  10   0      765.47      752.69     17.98 o
   6  10   0      384.54      379.29      9.81 o
   8  10   0        4.43       10.16      6.00 o
  10  10   0      855.75      814.90     17.66 o
  12  10   0     1053.73      992.51     54.07 o
  14  10   0       45.65       14.28      9.57 o
  16  10   0       20.97       21.07      9.19 o
  18  10   0       92.89       69.72     10.13 o
  20  10   0        8.25        3.38      7.10 o
  22  10   0       80.10       54.87      4.18 o
   1  11   0     2555.89     2698.73     43.80 o
   3  11   0     4432.80     4350.28     56.55 o
   5  11   0      131.76      104.19      6.40 o
   7  11   0       87.81       91.34      6.33 o
   9  11   0      253.47      253.69     12.67 o
  11  11   0        8.11       15.42      5.76 o
  13  11   0       14.77       17.39      6.50 o
  15  11   0       49.86       34.63      5.94 o
  17  11   0       16.03       24.16      5.28 o
  19  11   0        6.14        4.60      4.65 o
  21  11   0      124.53      131.73      6.90 o
   0  12   0     2110.68     2112.41     38.15 o
   2  12   0      345.55      366.88      9.92 o
   4  12   0       92.59       59.11      7.41 o
   6  12   0      547.12      494.96     13.58 o
   8  12   0     2807.70     2933.78     42.28 o
  10  12   0     2103.52     2143.62     29.16 o
  12  12   0      164.02      175.38      8.86 o
  14  12   0      177.09      173.40      8.48 o
  16  12   0      200.26      255.34      8.62 o
  18  12   0        7.27        8.98      4.42 o
   1  13   0       54.13       43.79      7.07 o
   3  13   0      157.15      179.89      7.21 o
   5  13   0      416.90      458.72     10.38 o
   7  13   0        9.60        5.88      5.50 o
   9  13   0      144.42      121.90      6.12 o
  11  13   0      323.56      311.20     20.70 o
  13  13   0        3.92        6.64     11.53 o
  15  13   0       30.70       26.22      4.90 o
  17  13   0       76.80       85.98      5.63 o
   0  14   0      185.40      213.54     12.59 o
   2  14   0      658.29      630.79     13.75 o
   4  14   0      152.66      172.74      6.53 o
   6  14   0      106.65      104.31      7.42 o
   8  14   0      497.66      581.77     10.24 o
  10  14   0     1389.95     1500.54     21.40 o
  12  14   0      550.34      640.59     10.51 o
   1  15   0      177.59      242.29      7.42 o
   3  15   0      116.09      133.83      6.16 o
   5  15   0       55.25       74.22      7.67 o
   7  15   0      607.93      659.37     14.09 o
 -27   1   1      311.39      342.36     23.89 o
 -25   1   1       25.99       21.01      6.95 o
 -23   1   1       75.53       87.50      8.66 o
 -21   1   1      366.21      394.31     13.64 o
 -19   1   1     5095.60     4870.85    115.10 o
 -17   1   1      632.65      592.91     24.19 o
 -15   1   1     1933.71     2002.73     30.82 o
 -13   1   1     2243.96     2387.40     18.43 o
 -11   1   1     9838.45    10851.58    104.92 o
  -9   1   1      174.89      153.93      3.88 o
  -7   1   1       18.37       22.53      2.11 o
  -5   1   1    10863.02     9954.70    109.83 o
  -3   1   1     7721.08     7351.29     80.06 o
  -1   1   1        4.78        9.48      1.77 o
   3   1   1    25389.54    23468.04    226.15 o
   5   1   1      418.65      369.69      5.67 o
   7   1   1      768.06      769.12     11.96 o
   9   1   1     2188.13     2513.43     19.85 o
  11   1   1      390.65      457.40     12.76 o
  13   1   1     1615.15     1823.43     78.38 o
  15   1   1       95.75       57.24     11.83 o
  17   1   1      356.06      348.58     15.67 o
  19   1   1     2318.70     2382.28     27.25 o
  21   1   1      755.09      652.91     15.29 o
  23   1   1       59.87       41.95      8.32 o
  25   1   1      150.41      124.83      5.08 o
  27   1   1        2.17        7.89      5.70 o
 -28   2   1       21.28       31.25      7.07 o
 -26   2   1       51.27       49.51      5.26 o
 -24   2   1       24.89       21.88      6.13 o
 -22   2   1     1397.10     1249.02     21.61 o
 -20   2   1      191.09      145.97      8.83 o
 -18   2   1      605.61      566.05     14.44 o
 -16   2   1      771.52      783.74     21.44 o
 -14   2   1       27.32       26.11      6.54 o
 -12   2   1      315.28      368.79      8.33 o
 -10   2   1     5922.67     6426.30    107.57 o
  -8   2   1     1948.80     1949.48     14.90 o
  -6   2   1     8448.97     8139.98     21.81 o
  -4   2   1    21898.03    21553.86    125.74 o
  -2   2   1        4.89        7.14      1.22 o
   0   2   1     5154.01     4894.25     85.82 o
   2   2   1     6369.55     6030.36     21.76 o
   4   2   1        0.45        2.12      1.11 o
   6   2   1     1437.17     1455.36     11.91 o
   8   2   1     1908.13     2021.05     14.37 o
  10   2   1      566.29      664.48     18.62 o
  12   2   1       13.36       17.82      9.08 o
  14   2   1      115.40       65.92     15.70 o
  16   2   1      432.67      427.41     22.50 o
  18   2   1       11.61        8.59      9.30 o
  20   2   1     1338.14     1267.25     26.06 o
  22   2   1      684.56      730.61     16.05 o
  24   2   1       65.17       65.11      5.80 o
  26   2   1      145.20      144.38      7.90 o
 -27   3   1       44.36       54.72      5.74 o
 -25   3   1      193.13      138.46     10.20 o
 -23   3   1       25.84       38.47      6.21 o
 -21   3   1       17.48       24.13      7.76 o
 -19   3   1     1628.97     1533.01     18.60 o
 -17   3   1     5337.79     5152.88     45.66 o
 -15   3   1     1148.00     1190.42     31.72 o
 -13   3   1        2.67        1.13      6.50 o
 -11   3   1      176.34      164.81      5.63 o
  -9   3   1      357.44      464.57      6.19 o
  -7   3   1     2625.11     2578.71     32.64 o
  -5   3   1     5242.54     4981.97     81.63 o
  -3   3   1     1250.62     1285.60     20.14 o
  -1   3   1    13814.40    13119.59     32.93 o
   1   3   1       14.55       26.99      1.82 o
   3   3   1     2738.86     2651.65     19.87 o
   5   3   1      382.11      390.69      5.62 o
   7   3   1     2152.78     2192.34     35.94 o
   9   3   1     3119.67     3395.30    133.69 o
  11   3   1      286.32      343.82     21.53 o
  13   3   1        7.21       10.25     14.90 o
  15   3   1      632.55      703.55     19.70 o
  17   3   1      119.83       99.67      9.05 o
  19   3   1     1338.96     1466.05     56.94 o
  21   3   1     1131.56     1106.60     24.64 o
  23   3   1      183.08      230.37      9.52 o
  25   3   1       71.00       92.70      5.65 o
  27   3   1      397.35      513.89     31.79 o
 -26   4   1       73.71       85.19      6.22 o
 -24   4   1       38.73       24.68      5.66 o
 -22   4   1      118.11      111.15      7.89 o
 -20   4   1     1002.47      869.19     24.22 o
 -18   4   1      180.45      162.48      8.18 o
 -16   4   1       53.12       48.51      6.63 o
 -14   4   1     1342.39     1403.57     27.73 o
 -12   4   1     1487.54     1803.21     28.87 o
 -10   4   1      469.05      583.61     11.55 o
  -8   4   1     3784.63     4120.25     30.78 o
  -6   4   1     2671.07     2731.75     68.38 o
  -4   4   1     1008.74      966.57     11.96 o
  -2   4   1     1618.72     1566.22     22.25 o
   0   4   1      138.13      146.66      4.91 o
   2   4   1    13302.40    13522.21    332.38 o
   4   4   1      227.06      261.01      9.51 o
   6   4   1     1759.96     1831.73     11.15 o
   8   4   1     4996.14     5224.91    148.16 o
  10   4   1       33.79       67.86     12.66 o
  12   4   1       66.88       52.79     13.78 o
  14   4   1        6.54        8.72     11.20 o
  16   4   1      984.08      891.39     40.36 o
  18   4   1     1329.19     1312.98     70.61 o
  20   4   1       37.22       68.11      7.78 o
  22   4   1      114.15      125.16      7.02 o
  24   4   1       27.87       27.43      6.13 o
  26   4   1       63.41       94.15      5.72 o
 -27   5   1       12.56        9.94      6.84 o
 -25   5   1      511.11      585.42     19.23 o
 -23   5   1       97.66       86.82      7.27 o
 -21   5   1       95.10       94.04      8.40 o
 -19   5   1        5.59        1.47     12.80 o
 -17   5   1      845.09      767.80     22.21 o
 -15   5   1      424.82      385.59      9.52 o
 -13   5   1      906.33      822.47     21.55 o
 -11   5   1     2194.55     2373.70     62.78 o
  -9   5   1     2668.45     2851.47     27.04 o
  -7   5   1     7017.91     7363.25     42.58 o
  -5   5   1     3921.78     4179.19     27.33 o
  -3   5   1     3791.48     4027.28     44.45 o
  -1   5   1        4.46       30.29      7.11 o
   1   5   1      111.21      144.46      4.19 o
   3   5   1       17.62       26.19      2.37 o
   5   5   1     1906.71     1948.86     21.04 o
   7   5   1      198.59      241.37      7.42 o
   9   5   1      453.84      478.95     13.15 o
  11   5   1      211.90      187.63     10.33 o
  13   5   1     1865.22     1821.60     30.94 o
  15   5   1     1360.63     1336.07     20.45 o
  17   5   1     1303.51     1212.18     20.84 o
  19   5   1       76.72       73.47      6.98 o
  21   5   1        0.65       -4.38      9.09 o
  23   5   1       80.18       85.22      9.29 o
  25   5   1       68.37       76.00      8.71 o
 -26   6   1        9.05       37.03      4.75 o
 -24   6   1      299.65      316.56      9.72 o
 -22   6   1       50.18       48.31      8.67 o
 -20   6   1      796.04      707.68     20.98 o
 -18   6   1        6.89       10.46      9.63 o
 -16   6   1      443.10      433.15     13.17 o
 -14   6   1       39.41       51.69      6.99 o
 -12   6   1      990.47      948.97     23.05 o
 -10   6   1        2.71        5.35     10.24 o
  -8   6   1      500.15      554.59     12.74 o
  -6   6   1      669.06      864.52     30.02 o
  -4   6   1     4900.90     5246.41    148.75 o
  -2   6   1     2133.03     2170.69     36.42 o
   0   6   1     4006.18     3940.10     48.64 o
   2   6   1      354.26      414.28     13.18 o
   4   6   1       42.97       48.67      3.68 o
   6   6   1       17.25       33.32      5.36 o
   8   6   1     2907.22     3451.86    115.97 o
  10   6   1       90.16       81.05     12.91 o
  12   6   1     4041.29     3982.23     47.68 o
  14   6   1     1230.58     1117.53     20.86 o
  16   6   1     1041.22      851.68     17.82 o
  18   6   1       54.45       61.15      7.87 o
  20   6   1      212.89      177.12     10.07 o
  22   6   1      119.16      123.33     11.75 o
  24   6   1       45.42       44.18      7.25 o
  26   6   1      133.94      152.53      5.35 o
 -25   7   1      149.52      193.31      6.78 o
 -23   7   1       57.67       43.78      7.50 o
 -21   7   1      181.85      165.31     12.03 o
 -19   7   1      173.48      139.18     12.73 o
 -17   7   1        9.03        7.32      9.72 o
 -15   7   1       39.02       19.22     10.39 o
 -13   7   1      235.63      222.63      9.40 o
 -11   7   1     1677.20     1659.95     43.83 o
  -9   7   1     1585.10     1667.27     31.57 o
  -7   7   1      657.55      758.03     49.91 o
  -5   7   1       82.76      183.34      8.05 o
  -3   7   1     1710.27     1667.07     34.88 o
  -1   7   1     2600.90     2732.36     44.89 o
   1   7   1        0.77        9.08      5.94 o
   3   7   1      451.61      448.33     13.80 o
   5   7   1     2195.18     2422.23     22.35 o
   7   7   1      560.48      586.81     14.45 o
   9   7   1     3746.29     3877.84     42.15 o
  11   7   1       53.97       69.29      8.93 o
  13   7   1      228.14      221.62      7.67 o
  15   7   1     1640.59     1369.44     21.86 o
  17   7   1      772.82      784.57     17.30 o
  19   7   1      424.43      353.10     17.32 o
  21   7   1        0.28       -1.14      8.64 o
  23   7   1      170.07      193.92     11.21 o
  25   7   1       18.03       14.94      4.54 o
 -24   8   1      138.77      170.08     14.52 o
 -22   8   1       55.18       38.85      8.02 o
 -20   8   1       85.80      114.95     11.66 o
 -18   8   1       20.57       19.71      9.93 o
 -16   8   1     2488.95     2171.79     40.65 o
 -14   8   1     3043.68     2753.43     31.89 o
 -12   8   1     2247.81     2122.86     62.17 o
 -10   8   1     1026.30     1013.57     21.54 o
  -8   8   1      295.37      294.75     18.60 o
  -6   8   1     1295.54     1069.41     31.01 o
  -4   8   1       49.85       34.66     12.15 o
  -2   8   1       94.44      117.48     12.13 o
   0   8   1       91.50      103.03      8.05 o
   2   8   1      774.82      782.63     14.61 o
   4   8   1      823.54      828.19     18.50 o
   6   8   1      584.65      613.76     15.28 o
   8   8   1      723.87      683.01     26.93 o
  10   8   1     2104.08     2291.04     45.02 o
  12   8   1      343.18      274.78      7.26 o
  14   8   1      437.94      305.85      8.95 o
  16   8   1      422.18      329.05     17.50 o
  18   8   1      177.11      150.74     12.78 o
  20   8   1      632.69      542.09     20.12 o
  22   8   1      103.06       95.28      9.94 o
  24   8   1       72.84       90.16      5.22 o
 -23   9   1      104.91      109.71      4.43 o
 -21   9   1      622.21      606.46     18.42 o
 -19   9   1       56.82       50.05      9.76 o
 -17   9   1        2.22        0.49      9.48 o
 -15   9   1       13.35        9.68      9.72 o
 -13   9   1      908.24      811.19     17.92 o
 -11   9   1      431.30      386.02     12.91 o
  -9   9   1       70.93       90.16      8.90 o
  -7   9   1        3.70        4.75      7.01 o
  -5   9   1       26.85        7.16     17.91 o
  -3   9   1      196.99      215.58     11.18 o
  -1   9   1     2345.09     2281.51     39.13 o
   1   9   1     1164.65     1134.14     23.33 o
   3   9   1        4.04        9.54      9.11 o
   5   9   1      346.83      369.38     20.95 o
   7   9   1      394.87      409.93     19.69 o
   9   9   1      218.88      240.82      9.76 o
  11   9   1      155.68      138.54      6.70 o
  13   9   1     2016.56     1882.41     85.59 o
  15   9   1       14.57       24.00      9.53 o
  17   9   1     1381.86     1250.56     30.55 o
  19   9   1      119.42      107.52     11.07 o
  21   9   1      306.55      292.37     13.87 o
  23   9   1       86.79       77.36     13.78 o
 -22  10   1        0.80       -6.18      6.18 o
 -20  10   1       69.91       49.08      7.94 o
 -18  10   1        4.26        1.89      8.67 o
 -16  10   1       67.66       47.29     10.12 o
 -14  10   1      236.23      181.47     13.64 o
 -12  10   1       12.01        8.32      6.88 o
 -10  10   1     3657.66     3401.95     80.50 o
  -8  10   1       54.86       89.69      7.19 o
  -6  10   1      195.06      146.74      7.05 o
  -4  10   1     6921.54     7258.72     49.24 o
  -2  10   1      619.54      596.58     15.27 o
   0  10   1       49.76       61.59      6.48 o
   2  10   1        0.06        3.99      6.59 o
   4  10   1     2031.31     2098.00     24.70 o
   6  10   1     3649.91     3798.69     39.85 o
   8  10   1       93.49       66.78      6.30 o
  10  10   1      604.16      627.48     30.43 o
  12  10   1      646.41      527.88     25.78 o
  14  10   1        0.53       -8.52      9.40 o
  16  10   1      276.01      210.27     13.73 o
  18  10   1       44.91       10.07      8.21 o
  20  10   1       65.63       73.30      5.74 o
  22  10   1        2.29       10.86      3.93 o
 -21  11   1       46.68       52.84      5.40 o
 -19  11   1       55.42       47.12      5.19 o
 -17  11   1       36.75       26.21      5.53 o
 -15  11   1        5.38       19.01      6.53 o
 -13  11   1        3.15        9.11      5.44 o
 -11  11   1       40.63       51.07      5.71 o
  -9  11   1      257.36      230.10     10.78 o
  -7  11   1     1911.31     1820.62     30.66 o
  -5  11   1     1242.33     1291.45     24.30 o
  -3  11   1      889.37      935.59     17.53 o
  -1  11   1      675.89      653.33     15.56 o
   1  11   1     4449.19     4716.65     89.64 o
   3  11   1     3033.89     2973.59     91.03 o
   5  11   1      248.34      192.85      9.47 o
   7  11   1     2186.56     2366.11     57.01 o
   9  11   1       32.06       32.11      6.04 o
  11  11   1        0.03       -5.57      5.76 o
  13  11   1        3.73        5.68      6.35 o
  15  11   1       24.99       10.92      5.93 o
  17  11   1        7.32        3.20      5.18 o
  19  11   1      111.06      116.81      6.35 o
 -18  12   1        0.08        1.06      4.69 o
 -16  12   1     1058.82     1207.44     30.90 o
 -14  12   1        0.06        0.22      5.93 o
 -12  12   1      748.45      714.38     15.40 o
 -10  12   1      248.96      229.27      9.36 o
  -8  12   1       69.09       65.43      6.00 o
  -6  12   1      460.63      440.00     10.69 o
  -4  12   1      199.77      234.74     10.19 o
  -2  12   1      100.28       90.01      6.45 o
   0  12   1        5.23       12.68      6.10 o
   2  12   1       19.61       31.30      7.49 o
   4  12   1     1295.21     1402.34     23.15 o
   6  12   1      783.10      730.36     21.85 o
   8  12   1        7.58       21.11      6.06 o
  10  12   1        0.93        2.05      5.63 o
  12  12   1      125.26      134.70      8.35 o
  14  12   1      145.05      123.83      8.24 o
  16  12   1       48.93       53.34      5.49 o
  18  12   1       97.43       89.14      5.04 o
 -17  13   1      155.49      188.38      7.70 o
 -15  13   1        6.06       13.32      4.98 o
 -13  13   1      150.32      131.34      6.76 o
 -11  13   1      246.85      293.39      9.16 o
  -9  13   1      130.85      130.59      8.72 o
  -7  13   1      855.36      879.67     17.40 o
  -5  13   1     2351.37     2546.90     28.75 o
  -3  13   1     1275.23     1262.20     22.43 o
  -1  13   1     2217.00     2376.83     26.64 o
   1  13   1      928.55     1050.18     71.56 o
   3  13   1      469.09      478.77     32.65 o
   5  13   1        8.81       -1.24      7.16 o
   7  13   1      281.24      242.66     11.37 o
   9  13   1      397.32      461.53     12.13 o
  11  13   1      148.75      159.49      7.86 o
  13  13   1      755.07      824.11     14.02 o
  15  13   1       81.31       81.06      5.12 o
 -14  14   1      557.01      564.11     12.51 o
 -12  14   1      350.55      392.34     12.75 o
 -10  14   1      156.95      154.67      9.50 o
  -8  14   1        9.07       12.26      4.72 o
  -6  14   1      299.30      347.12      9.57 o
  -4  14   1       34.31       27.59      5.20 o
  -2  14   1       12.69       -0.09      8.65 o
   0  14   1       42.47       36.46      9.00 o
   2  14   1        0.00        7.79      8.65 o
   4  14   1      130.55      136.70     10.99 o
   6  14   1      512.36      549.48     18.28 o
   8  14   1      271.20      299.38     13.38 o
  10  14   1      396.61      460.26      9.65 o
  12  14   1        4.52        3.42      7.05 o
  -7  15   1       40.03       35.22      7.55 o
  -5  15   1       30.73       34.94      7.80 o
  -3  15   1       52.79       54.27      7.92 o
  -1  15   1      313.02      354.83     13.14 o
   1  15   1      226.24      257.19     11.72 o
   3  15   1        5.47       -5.07      7.60 o
   5  15   1       11.02        5.54      7.44 o
   7  15   1        0.01        7.42      7.08 o
   9  15   1       22.32       44.21      6.23 o
 -28   0   2       54.74       89.84      7.32 o
 -26   0   2       89.72      111.77     10.41 o
 -24   0   2      195.08      167.37     13.85 o
 -22   0   2      263.00      229.05     15.77 o
 -20   0   2     2581.54     2421.00     41.60 o
 -18   0   2     4376.55     4324.82     52.54 o
 -16   0   2        4.65       -7.12     12.73 o
 -14   0   2      220.73      277.19     27.55 o
 -12   0   2     3514.67     3765.39     35.65 o
 -10   0   2     2522.84     2553.59     26.91 o
  -8   0   2    32103.63    31966.76    244.59 o
  -6   0   2    30367.79    29581.96     87.02 o
  -4   0   2    89707.46    84876.28    500.12 o
  -2   0   2     4274.82     4596.05    225.15 o
   0   0   2     1166.52     1281.72     24.95 o
   2   0   2    17938.26    16271.90     60.48 o
   4   0   2    10394.22     9556.06     54.15 o
   6   0   2      276.90      261.91     11.56 o
   8   0   2    17468.25    16839.30     89.01 o
  10   0   2    19483.87    21189.64    112.62 o
  12   0   2     2285.61     2417.51     43.00 o
  14   0   2       18.44        9.53     16.85 o
  16   0   2       74.40       93.37     25.30 o
  18   0   2      873.17      886.31     23.15 o
  20   0   2      250.79      236.79     10.79 o
  22   0   2     1976.23     2076.15     61.26 o
  24   0   2      680.29      745.15     20.54 o
  26   0   2       82.00      102.86      9.05 o
 -27   1   2      177.53      216.82      8.26 o
 -25   1   2      146.79      120.38      6.63 o
 -23   1   2      145.89      137.41     10.00 o
 -21   1   2        0.35       14.51      9.74 o
 -19   1   2        2.63        4.03     11.90 o
 -17   1   2       63.45       58.63     11.78 o
 -15   1   2     1107.04     1231.05     22.39 o
 -13   1   2        0.41        6.82      4.70 o
 -11   1   2      777.10      910.81     15.10 o
  -9   1   2     1138.73     1245.55     13.48 o
  -7   1   2     5392.00     5589.63     54.56 o
  -5   1   2        5.21        8.47      2.20 o
  -3   1   2    28847.83    28640.34    301.99 o
  -1   1   2      173.17      182.21      4.08 o
   1   1   2     1411.43     1260.79     34.34 o
   3   1   2    27593.29    25345.60     78.38 o
   5   1   2     1830.67     1958.67     11.58 o
   7   1   2      192.90      194.99      5.88 o
   9   1   2      612.89      642.55     11.03 o
  11   1   2      767.39      919.39     18.01 o
  13   1   2     1790.83     2046.01     46.36 o
  15   1   2       64.54       86.05     13.27 o
  17   1   2       76.25       62.27     14.09 o
  19   1   2        4.77       -5.66     12.48 o
  21   1   2       89.44       70.33      9.10 o
  23   1   2      853.11      875.04     18.93 o
  25   1   2      919.24     1072.84     30.47 o
  27   1   2      489.21      492.32     11.88 o
 -28   2   2      327.00      444.76     11.87 o
 -26   2   2        1.07        0.23      5.18 o
 -24   2   2        0.09        7.74      7.66 o
 -22   2   2       20.18       15.70      8.50 o
 -20   2   2     1769.41     1609.49     96.16 o
 -18   2   2      161.54      161.71     15.32 o
 -16   2   2       65.45       36.55     12.09 o
 -14   2   2        3.17        4.39      6.05 o
 -12   2   2     2206.88     2459.65     25.27 o
 -10   2   2      433.33      475.93      7.77 o
  -8   2   2      835.41      797.11     11.30 o
  -6   2   2     8768.56     8890.75    112.25 o
  -4   2   2    27812.20    29123.71     70.91 o
  -2   2   2     8267.28     7867.61    129.33 o
   2   2   2    34358.23    31803.88    372.95 o
   4   2   2     6162.90     5832.59    105.72 o
   6   2   2     2457.62     2279.32     21.80 o
   8   2   2     7304.29     7251.78     43.25 o
  10   2   2    11834.03    13179.87     60.44 o
  12   2   2        6.89        8.34     12.03 o
  14   2   2        6.97       65.26     17.42 o
  16   2   2     1845.75     1898.63     32.89 o
  18   2   2     6654.86     6737.77    187.61 o
  20   2   2      584.15      748.85     40.91 o
  22   2   2       81.43       76.95      8.69 o
  24   2   2        0.38       -5.19      7.29 o
  26   2   2       11.08        3.77      5.57 o
 -27   3   2        0.39       -0.54      5.47 o
 -25   3   2        3.28        3.75      9.52 o
 -23   3   2        0.51        1.55      6.33 o
 -21   3   2      614.53      557.55     30.62 o
 -19   3   2     1530.94     1545.48     36.19 o
 -17   3   2     4223.02     4069.23     52.25 o
 -15   3   2      573.36      557.84     19.89 o
 -13   3   2     2412.23     2570.06     31.25 o
 -11   3   2     1135.53     1161.73     21.03 o
  -9   3   2     2631.77     2851.44     23.85 o
  -7   3   2     3255.28     3113.48     24.55 o
  -5   3   2     7210.51     6830.31     37.91 o
  -3   3   2    10643.25     9967.80     46.21 o
  -1   3   2     6670.11     6387.20     29.38 o
   1   3   2    49561.26    44332.33    314.50 o
   3   3   2     3925.14     3767.70     20.54 o
   5   3   2     2259.07     2185.29     27.59 o
   7   3   2     3112.16     3155.95     37.73 o
   9   3   2     5440.29     5922.13     42.48 o
  11   3   2       22.74       20.61      5.76 o
  13   3   2     2945.46     3033.05     54.18 o
  15   3   2      630.53      646.84     15.84 o
  17   3   2      194.12      170.07     13.46 o
  19   3   2      674.45      693.52     23.71 o
  21   3   2     3700.37     3415.48     46.93 o
  23   3   2       81.52       86.22      8.35 o
  25   3   2       24.47       20.45      5.64 o
  27   3   2      231.15      236.37      8.47 o
 -26   4   2       36.98       30.25      5.62 o
 -24   4   2      431.31      430.94     10.69 o
 -22   4   2      100.59       67.19     10.71 o
 -20   4   2      410.48      396.60     13.02 o
 -18   4   2     3135.04     2994.79     31.39 o
 -16   4   2      199.67      209.02      9.49 o
 -14   4   2      215.25      228.19     33.06 o
 -12   4   2      445.70      437.86     14.34 o
 -10   4   2     2753.84     3101.43     31.56 o
  -8   4   2        5.65       -0.31      5.03 o
  -6   4   2      242.38      274.25     11.59 o
  -4   4   2      152.77      128.84     12.56 o
  -2   4   2       10.79        8.90      1.26 o
   0   4   2     5246.56     5193.49     22.69 o
   2   4   2    12467.89    12359.58     71.38 o
   4   4   2     2134.90     2057.01     20.57 o
   6   4   2     5932.95     6575.64    131.05 o
   8   4   2      833.87      962.46     16.51 o
  10   4   2      901.20      944.10     16.13 o
  12   4   2      711.47      791.76     28.20 o
  14   4   2      624.43      695.05     28.14 o
  16   4   2        5.35       14.64     12.54 o
  18   4   2      801.88      656.07     22.62 o
  20   4   2      211.50      265.47     11.32 o
  22   4   2      257.78      242.55     10.52 o
  24   4   2      217.80      163.83      8.35 o
  26   4   2      271.91      334.99      8.36 o
 -27   5   2      101.67      101.73      6.91 o
 -25   5   2      580.21      726.08     13.97 o
 -23   5   2      900.21      845.17     13.22 o
 -21   5   2     1013.01     1024.12     19.28 o
 -19   5   2     3422.90     3082.43     61.63 o
 -17   5   2      192.00      172.35     12.25 o
 -15   5   2      389.11      342.60     22.12 o
 -13   5   2     1488.21     1476.10     40.71 o
 -11   5   2      616.19      580.36     18.54 o
  -9   5   2      358.90      351.45     14.86 o
  -7   5   2     2389.20     2454.12     29.02 o
  -5   5   2      204.72      173.43      8.10 o
  -3   5   2     1692.50     1626.67     30.11 o
  -1   5   2     3356.71     3480.82     22.73 o
   1   5   2    26390.39    26451.31    333.18 o
   3   5   2     1022.32      910.81     14.99 o
   5   5   2      393.11      402.81     11.20 o
   7   5   2      674.84      830.58     38.33 o
   9   5   2      406.24      467.87     19.41 o
  11   5   2      154.25      106.12     15.92 o
  13   5   2     1490.49     1460.60     39.61 o
  15   5   2       79.81       93.70      7.33 o
  17   5   2     1424.49     1326.37     28.58 o
  19   5   2     5375.57     4605.47    118.04 o
  21   5   2      855.08      716.70     16.28 o
  23   5   2       22.53       18.62      7.85 o
  25   5   2      129.87      153.61      8.26 o
 -26   6   2      363.92      472.30      8.62 o
 -24   6   2       24.70       27.72      6.09 o
 -22   6   2        0.39       -3.01      9.15 o
 -20   6   2     1204.98     1162.48     42.21 o
 -18   6   2      465.77      471.88     16.04 o
 -16   6   2     2504.21     2346.44     59.74 o
 -14   6   2      636.95      655.78     12.26 o
 -12   6   2        8.20       36.94     15.22 o
 -10   6   2     2111.07     2252.56     32.36 o
  -8   6   2      287.27      356.58     23.74 o
  -6   6   2      263.58      370.52     20.16 o
  -4   6   2     1188.16     1268.75     29.88 o
  -2   6   2     3282.53     3401.37     47.46 o
   0   6   2     6770.20     7230.11    300.54 o
   2   6   2       62.80       76.83      3.43 o
   4   6   2     7470.79     9195.86    270.78 o
   6   6   2      639.36      666.73     17.42 o
   8   6   2     3036.55     3397.00    190.54 o
  10   6   2      523.02      552.56     25.27 o
  12   6   2      111.16      121.91     19.78 o
  14   6   2      543.48      549.12     14.39 o
  16   6   2     2385.83     2194.42     27.46 o
  18   6   2      490.68      394.61     14.78 o
  20   6   2       67.29      101.62     11.01 o
  22   6   2       62.99       65.55      9.91 o
  24   6   2       15.77       26.50      6.75 o
 -25   7   2        2.44       -5.16      5.16 o
 -23   7   2      310.63      365.04     25.13 o
 -21   7   2      389.01      344.33     15.41 o
 -19   7   2      306.70      259.44     15.63 o
 -17   7   2        0.29        1.63      9.93 o
 -15   7   2      701.99      617.55     22.05 o
 -13   7   2     1651.82     1528.93     23.74 o
 -11   7   2      216.18      198.49     10.41 o
  -9   7   2     3329.01     3441.79     67.59 o
  -7   7   2      553.20      557.51     15.39 o
  -5   7   2     2060.92     2002.73     40.30 o
  -3   7   2     1516.98     1643.77     35.91 o
  -1   7   2     1629.47     1709.55     36.71 o
   1   7   2     3149.06     3332.09     53.14 o
   3   7   2     1692.04     2020.02     24.24 o
   5   7   2      618.14      637.18     15.71 o
   7   7   2      387.45      382.39     10.60 o
   9   7   2     2452.92     2573.09     34.53 o
  11   7   2     8159.49     8469.65     65.22 o
  13   7   2       84.22       59.39     12.16 o
  15   7   2      100.96      102.99      7.10 o
  17   7   2       56.55       51.26      7.98 o
  19   7   2      377.99      295.47     11.47 o
  21   7   2      166.99      130.12     11.70 o
  23   7   2      127.55      184.25     10.49 o
  25   7   2        2.72       -0.30      4.44 o
 -24   8   2      290.13      332.28      6.18 o
 -22   8   2       30.29       42.89      7.80 o
 -20   8   2       13.19       -4.32      8.70 o
 -18   8   2      129.47      116.20     12.00 o
 -16   8   2       87.41       82.51     11.60 o
 -14   8   2       49.88       44.93      6.95 o
 -12   8   2      722.96      694.52     16.39 o
 -10   8   2       24.30       22.95      6.82 o
  -8   8   2      530.39      570.32     24.50 o
  -6   8   2     1436.82     1326.43     35.17 o
  -4   8   2       56.91       82.30     12.78 o
  -2   8   2      296.98      255.29     17.21 o
   0   8   2      785.44      785.98     24.51 o
   2   8   2      170.37      186.75      7.97 o
   4   8   2      254.58      311.05     17.71 o
   6   8   2     1273.81     1354.67     24.49 o
   8   8   2      887.13      869.22     31.21 o
  10   8   2       25.50        4.63      7.50 o
  12   8   2      424.97      358.48     13.14 o
  14   8   2      137.57       97.98      6.50 o
  16   8   2      107.14       67.77      7.76 o
  18   8   2       29.20       44.65     10.14 o
  20   8   2       40.23       41.87      9.64 o
  22   8   2      724.55      754.02     19.53 o
  24   8   2       30.67       22.43      4.41 o
 -23   9   2      183.95      195.69      5.14 o
 -21   9   2       68.49       93.23      8.93 o
 -19   9   2      128.74      128.45     10.98 o
 -17   9   2      716.92      589.41     21.82 o
 -15   9   2      259.07      291.45     17.56 o
 -13   9   2      382.18      370.56     12.93 o
 -11   9   2      879.69      865.83     35.52 o
  -9   9   2     9353.86     9226.06    140.60 o
  -7   9   2     1989.31     2020.63     31.74 o
  -5   9   2       46.44       67.19     14.33 o
  -3   9   2     1742.64     1659.42     28.03 o
  -1   9   2        1.76       -7.29     12.65 o
   1   9   2       36.39       21.11     16.80 o
   3   9   2     1747.61     1654.35    108.49 o
   5   9   2     2961.42     3010.10     32.94 o
   7   9   2     1493.17     1627.69     36.87 o
   9   9   2     4516.55     4574.59     47.03 o
  11   9   2     3100.24     3114.07     42.22 o
  13   9   2       20.20       20.89      6.25 o
  15   9   2      316.31      362.16     17.53 o
  17   9   2      403.35      357.10     17.53 o
  19   9   2      433.17      499.53     18.50 o
  21   9   2       61.44       50.38      7.95 o
  23   9   2      220.05      256.24      6.53 o
 -22  10   2      101.10       97.93      6.54 o
 -20  10   2       26.62       27.16      4.42 o
 -18  10   2      490.19      478.98     18.16 o
 -16  10   2       10.54        8.43      9.53 o
 -14  10   2      381.05      345.92     12.63 o
 -12  10   2      997.44      963.37     19.95 o
 -10  10   2     1592.03     1561.33     59.26 o
  -8  10   2     2088.84     1963.01     49.07 o
  -6  10   2      555.45      618.40     25.14 o
  -4  10   2     1170.96     1168.37     20.05 o
  -2  10   2      482.99      448.99     12.90 o
   0  10   2       37.44       62.82      6.97 o
   2  10   2       50.89       46.99      7.36 o
   4  10   2        0.69       10.13      9.69 o
   6  10   2        6.13        8.81      8.03 o
   8  10   2      188.38      202.52      9.82 o
  10  10   2      402.87      465.92     22.86 o
  12  10   2      185.26      167.80      8.90 o
  14  10   2      380.98      343.83     17.36 o
  16  10   2      289.09      220.22     14.12 o
  18  10   2      124.65      118.22      9.91 o
  20  10   2      213.87      216.60      7.74 o
  22  10   2      599.13      686.45     13.33 o
 -19  11   2      280.15      322.30     16.29 o
 -17  11   2       79.54       80.01      6.33 o
 -15  11   2      736.83      691.79     14.75 o
 -13  11   2      262.95      296.32      9.08 o
 -11  11   2        1.70       17.25      5.65 o
  -9  11   2     1515.68     1384.62     23.45 o
  -7  11   2     1341.29     1172.86     22.72 o
  -5  11   2     1564.99     1474.58     23.43 o
  -3  11   2       16.03       20.23      6.93 o
  -1  11   2        3.20        3.49      7.09 o
   1  11   2       22.07        7.36      9.11 o
   3  11   2       35.51       50.51      9.79 o
   5  11   2      211.43      149.14     13.06 o
   7  11   2     1076.82      981.89     35.53 o
   9  11   2     2505.93     2403.48    153.47 o
  11  11   2      110.29      148.31      9.04 o
  13  11   2      126.97       97.65      8.02 o
  15  11   2       79.01       54.99      6.73 o
  17  11   2        0.97        3.96      5.12 o
  19  11   2      358.52      411.20      9.37 o
 -18  12   2        3.38       -0.66      6.05 o
 -16  12   2      299.36      298.86     13.55 o
 -14  12   2       88.89       96.68      6.99 o
 -12  12   2      182.64      195.12      9.52 o
 -10  12   2     1365.34     1347.66     22.17 o
  -8  12   2      394.48      345.63     12.60 o
  -6  12   2     3541.84     3307.15     34.81 o
  -4  12   2       11.94       12.43      6.91 o
  -2  12   2      370.84      391.15     34.65 o
   0  12   2      906.39      902.05     18.14 o
   2  12   2      464.29      386.07     18.45 o
   4  12   2     2658.94     2515.61     43.51 o
   6  12   2     1335.57     1211.01     30.60 o
   8  12   2     1483.12     1559.06    115.14 o
  10  12   2      297.43      308.33     11.27 o
  12  12   2       52.93       39.75      6.61 o
  14  12   2      208.92      239.00     12.05 o
  16  12   2       49.40       39.88      5.23 o
  18  12   2      104.60      135.32      5.18 o
 -17  13   2       12.41        5.08      5.14 o
 -15  13   2       40.43       38.77      6.90 o
 -13  13   2      594.06      574.33     17.25 o
 -11  13   2       83.93       69.45      9.58 o
  -9  13   2      175.45      214.72      9.50 o
  -7  13   2     1238.68     1303.95     21.96 o
  -5  13   2      436.34      421.45     12.89 o
  -3  13   2      128.70      135.13      8.78 o
  -1  13   2      367.24      382.03     12.24 o
   1  13   2       17.81       14.26      9.01 o
   3  13   2       22.00       27.43      9.10 o
   5  13   2      742.84      701.01     22.79 o
   7  13   2       41.24       33.20      8.84 o
   9  13   2       84.40       72.16     10.07 o
  11  13   2      227.44      217.58      8.31 o
  13  13   2      571.75      597.27     14.58 o
  15  13   2        9.08       14.50      4.62 o
 -14  14   2      111.03      126.12      6.94 o
 -12  14   2       31.10       25.86      6.19 o
 -10  14   2       64.80       64.35      5.46 o
  -8  14   2       11.54        2.21      5.30 o
  -6  14   2      379.18      371.39     10.94 o
  -4  14   2      174.29      161.47      8.16 o
  -2  14   2      133.81      144.83     11.27 o
   0  14   2       41.59       30.82      8.23 o
   2  14   2       62.11       63.66      8.95 o
   4  14   2        5.50       -3.63      8.15 o
   6  14   2      189.94      203.07     12.15 o
   8  14   2      248.25      278.77     12.80 o
  10  14   2      111.56      135.78      9.69 o
  12  14   2      102.14       96.32      7.60 o
  -7  15   2        2.44        3.69      6.79 o
  -5  15   2      470.28      491.21     14.99 o
  -3  15   2      467.51      484.09     15.45 o
  -1  15   2       11.36       19.40      7.21 o
   1  15   2        2.59       -2.75      7.08 o
   3  15   2        0.33       -1.35      6.72 o
   5  15   2       84.12      111.50      8.77 o
   7  15   2        0.31       11.10      6.38 o
   9  15   2      138.02      154.80      7.74 o
 -27   1   3       22.30       26.03      5.61 o
 -25   1   3       89.11       92.58      6.23 o
 -23   1   3      783.20      717.28     16.72 o
 -21   1   3     3606.24     3286.80     34.25 o
 -19   1   3     6598.86     6159.12     45.46 o
 -17   1   3       13.36       20.91     12.61 o
 -15   1   3       18.42        7.20      9.70 o
 -13   1   3     2266.51     2209.42     27.64 o
 -11   1   3     1265.66     1570.36     18.64 o
  -9   1   3      720.47      670.98     10.02 o
  -7   1   3     8696.58     8289.29     60.08 o
  -5   1   3     2681.50     2618.09     23.63 o
  -3   1   3    11499.06    11216.85     41.53 o
   1   1   3      911.31      909.25      9.11 o
   3   1   3      209.24      185.71      6.93 o
   5   1   3        9.78        9.94      1.89 o
   7   1   3     1895.91     1748.07     29.21 o
   9   1   3      839.62      876.42     13.71 o
  11   1   3     2477.16     2797.63     26.64 o
  13   1   3     1225.23     1398.73     26.31 o
  15   1   3     1010.09     1004.16     23.58 o
  17   1   3      127.67      122.90     12.73 o
  19   1   3     3186.13     3094.67    112.83 o
  21   1   3      421.14      407.64     12.72 o
  23   1   3      236.32      253.93     29.73 o
  25   1   3      210.57      255.54     11.84 o
  27   1   3        3.60       -5.16      6.12 o
 -26   2   3      144.47      165.28      6.26 o
 -24   2   3      137.16      135.40      7.14 o
 -22   2   3        3.56       -5.20      8.15 o
 -20   2   3      702.27      637.32     16.79 o
 -18   2   3      201.89      202.74     15.65 o
 -16   2   3       12.15       25.48     12.51 o
 -14   2   3      102.45      100.08      8.43 o
 -12   2   3     1033.68     1011.87     29.98 o
 -10   2   3     9368.46     9716.19     56.31 o
  -8   2   3     2370.60     2398.49     21.18 o
  -6   2   3     4986.45     4924.18     28.19 o
  -4   2   3     2283.16     2263.77     10.57 o
  -2   2   3     2884.84     2877.96     24.58 o
   0   2   3    32968.89    30377.99    271.05 o
   2   2   3     2351.92     2285.46     12.08 o
   4   2   3     1751.44     1592.53     18.53 o
   6   2   3     2356.64     2523.05     51.69 o
   8   2   3      153.75      153.66      7.92 o
  10   2   3     2550.05     2766.48     22.06 o
  12   2   3     1625.24     1784.64     41.36 o
  14   2   3      105.08      130.74     35.02 o
  16   2   3      730.38      815.75     23.28 o
  18   2   3     3912.69     3679.36     48.84 o
  20   2   3       42.79       78.24     12.17 o
  22   2   3      166.77      174.39     18.19 o
  24   2   3      312.67      352.22      9.32 o
  26   2   3       80.73       93.52      7.94 o
 -27   3   3       58.30       69.97      7.58 o
 -25   3   3       47.06       42.89      5.37 o
 -23   3   3        7.62        0.74      7.79 o
 -21   3   3     1252.38     1262.42     21.89 o
 -19   3   3       87.38       90.86     13.02 o
 -17   3   3        8.67       19.84     21.64 o
 -15   3   3     2046.13     2275.07     73.82 o
 -13   3   3      716.42      680.23     22.06 o
 -11   3   3    11330.30    12131.68    103.34 o
  -9   3   3    19608.52    19187.60     80.41 o
  -7   3   3      240.49      231.58      7.55 o
  -5   3   3     1934.98     1878.02     15.10 o
  -3   3   3      497.94      492.02     16.09 o
  -1   3   3     4188.13     3976.53     20.38 o
   1   3   3     5271.67     4994.40     37.70 o
   3   3   3     2871.68     2612.81     23.33 o
   5   3   3     1617.73     1567.68     30.05 o
   7   3   3       32.01       28.75      3.57 o
   9   3   3     5921.25     6177.22     43.35 o
  11   3   3      847.36      903.79     15.48 o
  13   3   3      112.71      134.42      9.40 o
  15   3   3     4552.58     4380.25     72.06 o
  17   3   3      324.14      279.78     16.16 o
  19   3   3     4104.78     3979.40     52.31 o
  21   3   3      605.87      689.49     22.91 o
  23   3   3      428.98      368.46      9.32 o
  25   3   3      202.00      248.06      8.90 o
 -26   4   3       74.05       79.39      5.87 o
 -24   4   3      260.26      257.14     16.12 o
 -22   4   3      229.87      199.64     12.92 o
 -20   4   3      268.86      319.04     29.60 o
 -18   4   3     2000.52     1949.14     56.72 o
 -16   4   3      936.98      827.41     26.98 o
 -14   4   3      817.80      784.75     30.27 o
 -12   4   3      115.38      139.73      9.63 o
 -10   4   3     1922.49     1779.80     21.19 o
  -8   4   3       25.21       25.83      4.88 o
  -6   4   3     2185.98     2142.05     26.08 o
  -4   4   3    18052.28    16886.28     79.10 o
  -2   4   3      183.21      197.96     10.91 o
   0   4   3     2911.86     2843.68     39.77 o
   2   4   3     1109.46      987.36     15.27 o
   4   4   3     1911.47     2004.65     18.23 o
   6   4   3      562.61      616.76     13.36 o
   8   4   3       30.71       48.28      6.31 o
  10   4   3      588.83      814.29     18.86 o
  12   4   3        6.50      -11.33     11.33 o
  14   4   3     1095.49     1129.95     18.17 o
  16   4   3     1758.28     1739.57     23.53 o
  18   4   3      103.64      122.83     13.14 o
  20   4   3       83.78       66.39     12.15 o
  22   4   3      475.99      498.14     13.59 o
  24   4   3       81.53       61.70      9.41 o
  26   4   3        0.62        2.65      6.01 o
 -25   5   3       27.86       30.57      5.75 o
 -23   5   3       28.33       21.36      5.91 o
 -21   5   3        9.65        4.88      7.92 o
 -19   5   3      423.81      415.81     28.67 o
 -17   5   3      738.02      721.00     26.71 o
 -15   5   3      348.78      318.53     11.19 o
 -13   5   3      509.67      487.18     24.29 o
 -11   5   3      715.99      808.80     40.36 o
  -9   5   3       75.61       61.22      8.12 o
  -7   5   3      310.56      287.62     11.43 o
  -5   5   3     2727.03     2456.05     40.15 o
  -3   5   3     1053.83     1044.68     26.97 o
  -1   5   3     2198.20     2507.24     16.04 o
   1   5   3     3239.69     3396.68     20.75 o
   3   5   3      509.44      574.38     13.73 o
   5   5   3    12089.27    12651.79     82.87 o
   7   5   3      290.03      293.82     23.27 o
   9   5   3     1796.50     1956.86     28.52 o
  11   5   3     1541.51     1600.01     27.01 o
  13   5   3     1042.58     1034.90     21.55 o
  15   5   3      405.01      384.24     11.92 o
  17   5   3       61.96       50.47     11.30 o
  19   5   3        0.02        7.25      7.01 o
  21   5   3      117.69      110.82     10.83 o
  23   5   3      703.24      781.71     14.94 o
  25   5   3       42.49       43.75      5.38 o
 -26   6   3        2.29        5.06      6.07 o
 -24   6   3       21.10       35.39      9.04 o
 -22   6   3        2.45       -3.59      6.96 o
 -20   6   3      188.26      168.29     13.13 o
 -18   6   3      526.00      506.04     14.41 o
 -16   6   3     2498.69     2369.79     62.41 o
 -14   6   3     1768.17     1697.20     27.18 o
 -12   6   3      797.63      805.52     16.35 o
 -10   6   3       36.91       60.01      8.27 o
  -8   6   3     2322.73     2417.35     46.70 o
  -6   6   3      253.80      261.98     15.81 o
  -4   6   3       15.53        8.57      9.10 o
  -2   6   3      570.98      500.27     13.33 o
   0   6   3     2844.92     3255.60     71.03 o
   2   6   3     1519.77     1596.66     47.99 o
   4   6   3     5571.71     6117.62     44.19 o
   6   6   3     1153.35     1198.94     24.05 o
   8   6   3      455.14      463.87     15.35 o
  10   6   3        4.62        5.42     12.39 o
  12   6   3      366.67      338.02     10.61 o
  14   6   3       20.01       15.22      5.73 o
  16   6   3       34.73       30.27      5.70 o
  18   6   3      130.56       99.30      8.43 o
  20   6   3      235.34      181.41      9.68 o
  22   6   3      550.66      600.26     13.78 o
  24   6   3       24.45       31.93      5.48 o
 -25   7   3        0.30        0.88      6.40 o
 -23   7   3       95.27      127.86      4.72 o
 -21   7   3       38.73       14.18      9.43 o
 -19   7   3     1468.05     1417.72     31.58 o
 -17   7   3     1500.79     1475.52     33.26 o
 -15   7   3      240.90      203.52     14.27 o
 -13   7   3        0.86       -5.93      9.78 o
 -11   7   3      161.64      156.40     15.29 o
  -9   7   3      740.67      820.83     29.17 o
  -7   7   3      105.79      132.15     12.95 o
  -5   7   3      674.44      654.58     25.02 o
  -3   7   3      344.93      337.59     18.68 o
  -1   7   3        9.38       13.10      5.46 o
   1   7   3      344.79      314.15     12.03 o
   3   7   3      199.47      242.72     15.02 o
   5   7   3       95.83      117.86     16.80 o
   7   7   3     1278.16     1370.00     66.87 o
   9   7   3        1.16       15.45     10.87 o
  11   7   3      600.81      629.59     12.62 o
  13   7   3      281.33      249.33      8.37 o
  15   7   3       63.32       55.36      6.04 o
  17   7   3     1513.60     1417.26     31.21 o
  19   7   3      269.77      205.48     10.29 o
  21   7   3      279.95      277.40     14.53 o
  23   7   3      428.02      507.82     15.62 o
 -24   8   3      143.13      147.56      8.16 o
 -22   8   3       17.62       31.18      5.58 o
 -20   8   3       45.56       41.65      8.77 o
 -18   8   3      470.20      424.27     12.42 o
 -16   8   3      794.69      686.09     23.60 o
 -14   8   3     1842.56     1668.46     25.48 o
 -12   8   3     3205.19     2981.24     54.38 o
 -10   8   3       33.05       43.46      6.40 o
  -8   8   3      110.99      101.27      7.56 o
  -6   8   3        3.06       -9.51     16.08 o
  -4   8   3     3679.16     3669.77     58.71 o
  -2   8   3      280.47      290.58     12.39 o
   0   8   3       45.10       68.94      9.92 o
   2   8   3     1012.03     1005.99     22.11 o
   4   8   3        0.83        8.93      9.73 o
   6   8   3      192.99      180.27     17.28 o
   8   8   3       43.60       44.06     10.53 o
  10   8   3      273.98      298.90     19.98 o
  12   8   3     2472.20     2395.02     24.72 o
  14   8   3     5107.57     4581.23     31.25 o
  16   8   3      168.11      178.17      7.87 o
  18   8   3        9.62        7.30      6.82 o
  20   8   3       46.68       56.40      9.21 o
  22   8   3        7.97        7.42      6.60 o
 -23   9   3       46.59       58.50      6.59 o
 -21   9   3      328.29      291.25      8.63 o
 -19   9   3      353.16      323.99     15.03 o
 -17   9   3      631.19      571.09     20.89 o
 -15   9   3      657.32      591.68     22.34 o
 -13   9   3      850.18      741.56     22.53 o
 -11   9   3        1.99        3.36      7.15 o
  -9   9   3       63.37       73.10      6.95 o
  -7   9   3       17.97       10.82      8.39 o
  -5   9   3      979.47      998.14     36.18 o
  -3   9   3       10.29        5.37      6.88 o
  -1   9   3     1648.10     1919.39     24.30 o
   1   9   3      880.55      990.97     22.64 o
   3   9   3       32.37       34.58      7.62 o
   5   9   3       11.13       14.23      7.32 o
   7   9   3       33.59       14.43     11.22 o
   9   9   3        0.32       11.26      7.78 o
  11   9   3        3.34        8.24      7.16 o
  13   9   3      795.06      807.91     15.55 o
  15   9   3      431.36      440.05     12.99 o
  17   9   3       21.63       20.75      9.02 o
  19   9   3      643.32      684.37     20.16 o
  21   9   3      290.15      290.81     12.33 o
 -20  10   3      183.77      164.90     19.23 o
 -18  10   3        1.58       -3.08      6.10 o
 -16  10   3       84.32       87.89     10.78 o
 -14  10   3      216.53      184.82     10.32 o
 -12  10   3      691.65      594.77     26.09 o
 -10  10   3     2694.74     2525.54     43.31 o
  -8  10   3     3165.32     2960.16     67.09 o
  -6  10   3      727.34      708.07     16.68 o
  -4  10   3     2651.39     2432.52     29.26 o
  -2  10   3        6.16        3.61      6.77 o
   0  10   3     2653.40     2678.92     44.81 o
   2  10   3     2881.96     2806.75     30.47 o
   4  10   3      468.46      520.19     33.94 o
   6  10   3      277.60      224.52     13.02 o
   8  10   3       34.20       39.96      6.16 o
  10  10   3     1855.57     1767.54     23.64 o
  12  10   3        3.50        8.75      6.90 o
  14  10   3      512.07      378.95     17.92 o
  16  10   3        2.75        3.81      8.83 o
  18  10   3      197.33      165.07     10.29 o
  20  10   3       91.73      105.43      5.64 o
 -19  11   3        0.00        2.16      6.66 o
 -17  11   3       77.02       52.44      8.28 o
 -15  11   3       27.36       33.93      8.89 o
 -13  11   3      532.99      509.96     14.48 o
 -11  11   3     1381.23     1269.01     22.38 o
  -9  11   3        6.26        8.96      6.72 o
  -7  11   3      275.18      248.86     11.30 o
  -5  11   3     2469.31     2232.45     42.65 o
  -3  11   3     1225.27     1178.65     29.78 o
  -1  11   3        0.79       -4.43      6.88 o
   1  11   3      393.15      392.08     12.84 o
   3  11   3      417.72      411.17     18.43 o
   5  11   3      413.36      369.39     18.15 o
   7  11   3     2935.42     2942.29    232.89 o
   9  11   3     2049.56     2131.76     53.31 o
  11  11   3      143.18      159.42      6.73 o
  13  11   3       25.29       31.57      5.24 o
  15  11   3       23.75       21.16      5.94 o
  17  11   3      260.65      257.87     15.53 o
  19  11   3      260.26      263.96     21.67 o
 -18  12   3       10.67       11.26      5.69 o
 -16  12   3        0.12       -3.29      6.69 o
 -14  12   3        0.04       -7.64      7.64 o
 -12  12   3       96.37      100.24      8.10 o
 -10  12   3       21.47       16.06      6.25 o
  -8  12   3      138.64      166.46      9.71 o
  -6  12   3      812.24      716.56     16.93 o
  -4  12   3      115.98      106.73      8.45 o
  -2  12   3      560.55      593.92     15.75 o
   0  12   3      385.76      422.70     13.54 o
   2  12   3      150.93      127.83     13.02 o
   4  12   3      338.15      345.18     18.25 o
   6  12   3        3.92        5.48      9.34 o
   8  12   3      112.74      118.33     12.43 o
  10  12   3       27.71       26.97      8.97 o
  12  12   3      489.18      440.45     11.51 o
  14  12   3      359.95      366.03     10.11 o
  16  12   3       77.14       99.29      5.74 o
  18  12   3        5.12        6.53      5.38 o
 -15  13   3      197.69      234.13     10.23 o
 -13  13   3     1038.57     1090.90     22.84 o
 -11  13   3     1978.12     1931.62     23.14 o
  -9  13   3     1551.15     1647.27     22.61 o
  -7  13   3     1043.89      966.98     18.14 o
  -5  13   3      528.36      530.57     14.08 o
  -3  13   3      157.68      184.36     11.25 o
  -1  13   3      462.87      419.29     18.73 o
   1  13   3       44.38       35.12      9.34 o
   3  13   3        0.01       -5.86      9.14 o
   5  13   3        0.36        3.34      8.50 o
   7  13   3       10.08        5.07      8.55 o
   9  13   3       63.31       72.00     10.13 o
  11  13   3        4.49       18.42      7.35 o
  13  13   3       58.88       58.78      7.79 o
  15  13   3      312.63      386.33     11.91 o
 -14  14   3      150.30      147.45      6.79 o
 -12  14   3       63.76       58.08      6.32 o
 -10  14   3      108.01      147.74      7.89 o
  -8  14   3       96.47       90.02      6.33 o
  -6  14   3        7.35        5.61      5.40 o
  -4  14   3       65.18       74.39      6.72 o
  -2  14   3      100.68      118.40     11.25 o
   0  14   3       53.32       41.50      9.19 o
   2  14   3       57.11       62.97      9.18 o
   4  14   3      120.55       95.24      9.94 o
   6  14   3        6.76       16.71      7.16 o
   8  14   3       90.54       77.20      8.81 o
  10  14   3      171.23      174.28      9.77 o
  12  14   3        6.31        1.29      5.84 o
  -7  15   3       58.57       57.64      6.71 o
  -5  15   3      480.88      506.74     15.14 o
  -3  15   3      132.47       91.27      9.09 o
  -1  15   3      606.27      606.54     17.50 o
   1  15   3       24.56       41.27      7.35 o
   3  15   3      186.46      219.83     11.09 o
   5  15   3      456.33      499.94     14.65 o
   7  15   3      205.57      205.25      9.25 o
   9  15   3      350.06      396.20     10.77 o
 -26   0   4      386.36      491.83     15.71 o
 -24   0   4      146.24      154.42     13.46 o
 -22   0   4      237.89      270.70     15.96 o
 -20   0   4      969.20      928.96     53.73 o
 -18   0   4      560.51      521.49     19.53 o
 -16   0   4       11.18       11.88     12.18 o
 -14   0   4     1868.72     2042.13     30.58 o
 -12   0   4     8880.66     9453.79    112.08 o
 -10   0   4      262.06      304.29     15.77 o
  -8   0   4     1920.25     2154.19     35.53 o
  -6   0   4     1669.28     1529.71     19.17 o
  -4   0   4      445.69      398.66      6.89 o
   2   0   4      149.63      117.15      6.73 o
   4   0   4     5876.57     5975.60    238.85 o
   6   0   4     3150.15     3250.16     44.31 o
   8   0   4     5827.99     6244.22    186.37 o
  10   0   4    14240.00    14821.87    103.62 o
  12   0   4     4274.52     4611.94     63.37 o
  14   0   4      136.77      136.36     12.59 o
  16   0   4     1379.91     1432.64     29.53 o
  18   0   4       26.09       14.38     13.49 o
  20   0   4     1005.03      939.41     25.08 o
  22   0   4        3.87       10.61     12.11 o
  24   0   4       99.70      136.04     10.88 o
  26   0   4       29.14       29.97      6.16 o
 -27   1   4       14.36       18.01      5.70 o
 -25   1   4      484.79      482.71     12.52 o
 -23   1   4      382.97      399.97     10.25 o
 -21   1   4      569.10      551.29     12.34 o
 -19   1   4     1368.84     1229.78     46.12 o
 -17   1   4      367.86      325.98     11.65 o
 -15   1   4      548.91      511.29     17.49 o
 -13   1   4      209.24      191.07      8.28 o
 -11   1   4      405.91      418.73     11.03 o
  -9   1   4     2316.48     2384.88     27.59 o
  -7   1   4     1434.86     1498.30     20.35 o
  -5   1   4      954.77      933.36     13.62 o
  -3   1   4     1284.01     1302.32     10.16 o
  -1   1   4     4218.10     4255.04     26.46 o
   1   1   4    10549.93    10333.10     58.10 o
   3   1   4     3026.48     2985.21     54.61 o
   5   1   4      274.78      278.55      9.70 o
   7   1   4     2421.03     2491.84     22.71 o
   9   1   4      208.89      207.63      8.00 o
  11   1   4       57.08       58.09      6.21 o
  13   1   4      165.18      254.65     10.11 o
  15   1   4      556.34      572.73     21.76 o
  17   1   4        1.68       -7.16      9.99 o
  19   1   4      865.12      894.75     37.51 o
  21   1   4      165.09      158.30      9.49 o
  23   1   4      391.05      391.46     15.52 o
  25   1   4      140.29      145.40      9.65 o
 -26   2   4        4.65       10.03      4.91 o
 -24   2   4        2.90       -1.42      5.82 o
 -22   2   4     1814.73     1715.18     26.17 o
 -20   2   4     2555.08     2454.80     49.13 o
 -18   2   4      841.61      838.02     37.69 o
 -16   2   4      298.16      303.77     16.24 o
 -14   2   4       82.59       60.97      8.67 o
 -12   2   4     1098.71     1026.50     17.48 o
 -10   2   4      613.84      600.15     16.38 o
  -8   2   4     2252.86     2378.91     27.08 o
  -6   2   4     2592.43     2477.32     21.27 o
  -4   2   4       90.83       70.49      2.80 o
  -2   2   4      221.76      224.36      8.25 o
   0   2   4       48.16       28.94      3.00 o
   2   2   4      907.53      976.13     26.92 o
   4   2   4     2041.28     1500.00     78.39 o
   6   2   4       53.98       46.99      5.59 o
   8   2   4      324.29      342.73      9.27 o
  10   2   4     1163.53     1357.40     18.83 o
  12   2   4     1894.44     1923.84     28.49 o
  14   2   4       36.26       20.21     10.54 o
  16   2   4       54.05       45.39     13.30 o
  18   2   4       46.76       58.59     12.25 o
  20   2   4     3452.36     3170.96     46.08 o
  22   2   4       21.53       22.62      8.49 o
  24   2   4      269.40      253.23     14.35 o
  26   2   4       71.50      107.09      7.34 o
 -27   3   4       83.66       72.35      7.43 o
 -25   3   4      133.96      118.84      5.95 o
 -23   3   4       70.27       51.56      6.26 o
 -21   3   4     1263.55     1215.51     21.16 o
 -19   3   4     1447.28     1359.22     56.29 o
 -17   3   4     4597.01     4146.19     52.41 o
 -15   3   4       33.61       38.07     13.01 o
 -13   3   4        2.44        8.21      8.93 o
 -11   3   4     5033.67     5084.23     38.04 o
  -9   3   4     2324.39     2120.55     37.11 o
  -7   3   4      584.55      628.11     30.59 o
  -5   3   4        2.84        9.86      4.50 o
  -3   3   4      450.14      452.41      6.18 o
  -1   3   4     9075.47     8885.57     36.39 o
   1   3   4    10848.78    10925.73    104.86 o
   3   3   4     1240.36     1278.74     18.31 o
   5   3   4     1120.48     1078.53     18.23 o
   7   3   4      350.49      314.44     11.26 o
   9   3   4      129.48      182.57      6.82 o
  11   3   4      821.18      904.43     16.45 o
  13   3   4      680.74      717.42     23.30 o
  15   3   4        0.01        5.99     12.07 o
  17   3   4        6.00       13.44     11.73 o
  19   3   4       99.83      114.59     14.66 o
  21   3   4     1279.75     1200.24     28.82 o
  23   3   4       64.88       59.46      5.63 o
  25   3   4      162.92      144.12      9.40 o
 -26   4   4       71.09       85.38      5.38 o
 -24   4   4       36.16       40.98      5.27 o
 -22   4   4       72.17       67.17      8.13 o
 -20   4   4      626.56      604.78     15.75 o
 -18   4   4     2150.83     2248.38     40.67 o
 -16   4   4        0.97       -1.53     11.96 o
 -14   4   4       52.93       24.21     19.14 o
 -12   4   4       53.37       42.77      8.17 o
 -10   4   4     3634.80     3708.34     37.95 o
  -8   4   4       15.96       16.31      7.21 o
  -6   4   4       75.54       80.23      6.57 o
  -4   4   4      538.60      543.54      9.00 o
  -2   4   4      964.38      999.58     27.57 o
   0   4   4     4294.89     4286.59     28.05 o
   2   4   4     1236.27     1137.30     22.07 o
   4   4   4       51.87       50.52      4.60 o
   6   4   4     2459.87     2526.93     31.47 o
   8   4   4      241.25      259.11      9.20 o
  10   4   4     2134.95     1998.56     24.76 o
  12   4   4      683.32      612.74     20.40 o
  14   4   4     3955.93     3910.63     33.84 o
  16   4   4      159.10      153.69     15.73 o
  18   4   4     1499.95     1488.67     32.80 o
  20   4   4     1331.71     1364.51     31.11 o
  22   4   4       37.80       52.13      8.02 o
  24   4   4       43.19       41.17      6.23 o
  26   4   4      279.02      320.50      9.97 o
 -25   5   4      113.98      125.19      6.30 o
 -23   5   4       60.83       47.15      7.03 o
 -21   5   4      342.59      304.84     11.54 o
 -19   5   4      341.63      333.73     12.04 o
 -17   5   4      140.52      112.27      9.11 o
 -15   5   4      349.57      374.19     22.88 o
 -13   5   4     2811.97     2966.55     30.03 o
 -11   5   4      106.76       70.78     15.08 o
  -9   5   4     5449.56     5494.65     71.44 o
  -7   5   4      239.69      186.74     14.70 o
  -5   5   4     1691.68     1559.10     33.81 o
  -3   5   4     1761.87     1874.75     84.24 o
  -1   5   4       51.24       63.85      4.04 o
   1   5   4    17900.72    18171.98     87.27 o
   3   5   4     1147.98     1233.06     20.34 o
   5   5   4      143.23      104.73      9.43 o
   7   5   4      865.35      948.48     16.16 o
   9   5   4      281.82      351.87     13.83 o
  11   5   4     2072.40     2138.57     32.95 o
  13   5   4      180.80      158.21     21.38 o
  15   5   4      515.04      411.97     12.61 o
  17   5   4     1135.28     1090.68     19.72 o
  19   5   4     1410.56     1213.42     20.97 o
  21   5   4      421.48      428.29     12.95 o
  23   5   4        3.38        9.32      5.45 o
  25   5   4      477.47      521.59     13.57 o
 -24   6   4       23.97       24.69      4.52 o
 -22   6   4      178.03      163.79     19.08 o
 -20   6   4      127.72      160.33     11.89 o
 -18   6   4       21.39       15.60      8.18 o
 -16   6   4      185.15      180.67      9.77 o
 -14   6   4      678.24      676.54     12.94 o
 -12   6   4      755.93      772.88     13.83 o
 -10   6   4        9.33       22.77     15.94 o
  -8   6   4      268.28      345.82     19.61 o
  -6   6   4     3271.05     3407.44     53.93 o
  -4   6   4       76.39      104.29     25.26 o
  -2   6   4     2516.08     2539.00     30.21 o
   0   6   4     2731.21     2893.90     33.06 o
   2   6   4    14931.94    15233.23    306.01 o
   4   6   4      487.24      497.92     17.76 o
   6   6   4      129.18       61.07      9.42 o
   8   6   4      133.99      163.34     16.71 o
  10   6   4      124.22      125.90     13.28 o
  12   6   4      483.41      498.86     10.48 o
  14   6   4      150.57      140.18      6.84 o
  16   6   4     1281.33     1245.10     17.11 o
  18   6   4      120.33      112.41      8.77 o
  20   6   4        2.44        6.21      6.37 o
  22   6   4      211.26      188.52      8.65 o
  24   6   4      306.60      349.57      8.22 o
 -25   7   4       69.84       69.29      6.21 o
 -23   7   4       97.11       86.88      4.96 o
 -21   7   4      114.83      130.02      7.58 o
 -19   7   4      243.79      246.04     14.36 o
 -17   7   4        5.57        2.06     10.96 o
 -15   7   4     5796.08     5565.15     62.56 o
 -13   7   4     1391.02     1336.64     22.01 o
 -11   7   4      880.06      909.01     17.57 o
  -9   7   4     1642.57     1795.16     32.75 o
  -7   7   4     1084.99      972.05     32.12 o
  -5   7   4      490.95      531.31     22.99 o
  -3   7   4     1478.36     1637.79     26.90 o
  -1   7   4      339.15      414.00     10.88 o
   1   7   4       24.04       15.37      7.16 o
   3   7   4     3489.17     3445.66     56.19 o
   5   7   4      257.45      271.01     14.84 o
   7   7   4      183.79      246.76     13.80 o
   9   7   4     2588.27     2633.48     38.29 o
  11   7   4     8164.83     8054.04     47.20 o
  13   7   4      811.46      736.44     12.97 o
  15   7   4     2424.45     2228.47     22.32 o
  17   7   4      507.62      468.02     22.18 o
  19   7   4        0.35        1.05      6.56 o
  21   7   4      379.45      392.20     11.01 o
  23   7   4      172.00      232.81     10.56 o
 -24   8   4       53.45       72.46      6.17 o
 -22   8   4       88.94       78.29      4.93 o
 -20   8   4       11.25       16.66      5.28 o
 -18   8   4      999.08     1035.60     18.37 o
 -16   8   4      557.08      538.64     14.36 o
 -14   8   4      112.20       77.09      6.32 o
 -12   8   4      387.70      365.87     12.92 o
 -10   8   4     3659.22     3592.16     38.92 o
  -8   8   4      593.73      564.38     11.36 o
  -6   8   4        3.78       13.77      7.27 o
  -4   8   4        1.83        5.58     11.67 o
  -2   8   4       47.31       43.92      9.95 o
   0   8   4      351.57      411.93     15.77 o
   2   8   4        0.53        2.66     10.72 o
   4   8   4        7.15      -12.51     20.17 o
   6   8   4      879.44     1025.51     24.05 o
   8   8   4       27.20       22.17      9.68 o
  10   8   4     1931.47     1926.71     81.94 o
  12   8   4        0.48        8.58      6.22 o
  14   8   4       53.98       56.22      6.07 o
  16   8   4      193.26      189.98      7.85 o
  18   8   4        0.01        5.46      6.58 o
  20   8   4       24.79       14.41      7.56 o
  22   8   4        3.35       -1.16      6.48 o
 -21   9   4      117.39      114.84      7.30 o
 -19   9   4        1.36        4.99      6.27 o
 -17   9   4       86.81       90.73      6.00 o
 -15   9   4      966.56      990.49     40.42 o
 -13   9   4      406.74      400.82     13.54 o
 -11   9   4      766.04      713.71     17.25 o
  -9   9   4      888.42      849.41     18.25 o
  -7   9   4       74.96       66.64      7.07 o
  -5   9   4       53.70       57.25      6.33 o
  -3   9   4      926.51      941.00     14.10 o
  -1   9   4        5.50       14.39      5.78 o
   1   9   4      269.90      286.65      8.46 o
   3   9   4      129.55      135.29      6.57 o
   5   9   4     1229.20     1177.94     41.22 o
   7   9   4       16.59       35.63     14.01 o
   9   9   4     1693.17     1689.04     33.06 o
  11   9   4      177.98      166.95     22.03 o
  13   9   4      740.44      628.92     12.05 o
  15   9   4      316.14      305.99      8.79 o
  17   9   4      352.29      379.72     15.87 o
  19   9   4     1360.23     1387.03     26.03 o
  21   9   4     1333.19     1543.38     30.97 o
 -20  10   4       99.79       87.46      5.18 o
 -18  10   4       42.80       40.56      6.74 o
 -16  10   4      201.81      187.80      8.71 o
 -14  10   4      362.06      341.87     12.31 o
 -12  10   4     1421.06     1320.53     26.87 o
 -10  10   4      548.88      508.98     14.94 o
  -8  10   4      126.28      117.95      7.15 o
  -6  10   4     2921.30     2812.16     32.28 o
  -4  10   4      675.45      636.09     15.89 o
  -2  10   4      310.63      315.01      9.60 o
   0  10   4      379.36      361.04      9.70 o
   2  10   4       62.69       69.77      6.77 o
   4  10   4      479.44      429.09     12.62 o
   6  10   4      908.42      955.30     36.78 o
   8  10   4      706.22      634.66     34.73 o
  10  10   4      713.93      623.00     15.35 o
  12  10   4      549.07      546.37     14.17 o
  14  10   4       83.34       91.81      5.84 o
  16  10   4      162.28      171.80      8.21 o
  18  10   4       46.53       34.61      5.06 o
  20  10   4        0.22        4.89      4.29 o
 -19  11   4       15.72        8.56      6.15 o
 -17  11   4      294.77      331.32     13.58 o
 -15  11   4      178.27      134.94     11.23 o
 -13  11   4      406.86      402.60     13.00 o
 -11  11   4      348.39      310.90     15.15 o
  -9  11   4        1.72       -2.36      6.72 o
  -7  11   4      182.06      181.80     10.02 o
  -5  11   4     2476.32     2261.25     29.14 o
  -3  11   4     2606.78     2474.77     30.42 o
  -1  11   4      464.10      508.55     18.38 o
   1  11   4     2238.84     2043.20     27.64 o
   3  11   4     2773.99     2775.67    157.35 o
   5  11   4      933.83      892.18     43.55 o
   7  11   4      753.62      758.39     38.20 o
   9  11   4      513.90      504.89     16.17 o
  11  11   4      473.25      451.41     12.55 o
  13  11   4       56.64       49.85      6.92 o
  15  11   4      157.76      187.00      8.01 o
  17  11   4       36.39       47.14      5.03 o
  19  11   4        0.03        2.95      5.28 o
 -18  12   4      476.15      606.10     12.35 o
 -16  12   4       83.07       74.58      7.54 o
 -14  12   4       30.52       27.84      7.42 o
 -12  12   4       43.91       42.11      6.52 o
 -10  12   4       40.11       42.84      7.03 o
  -8  12   4      372.18      400.78     13.11 o
  -6  12   4      149.64      156.47      9.53 o
  -4  12   4      140.98      132.69      9.02 o
  -2  12   4      167.13      140.59     11.77 o
   0  12   4      813.86      706.60     24.58 o
   2  12   4     1892.38     1742.88     36.67 o
   4  12   4       19.67       20.30      9.11 o
   6  12   4      103.97       70.65      7.54 o
   8  12   4      157.00      144.14      8.02 o
  10  12   4      262.80      236.28      9.17 o
  12  12   4     1014.77      985.74     15.47 o
  14  12   4       10.64        2.58      6.83 o
  16  12   4      103.30      173.78      9.38 o
 -15  13   4        3.17        6.93      5.70 o
 -13  13   4       43.08       43.42      6.81 o
 -11  13   4        9.22       19.24      5.19 o
  -9  13   4      662.90      616.68     14.13 o
  -7  13   4      137.10      157.26      8.73 o
  -5  13   4      199.29      196.41      9.54 o
  -3  13   4      514.70      518.60     13.97 o
  -1  13   4       60.10       40.58      9.73 o
   1  13   4       29.52       20.82      9.34 o
   3  13   4      200.20      177.48     13.31 o
   5  13   4       45.91       35.42      8.89 o
   7  13   4        6.65       -2.32      7.73 o
   9  13   4        0.08        7.77      7.66 o
  11  13   4       40.05       35.16      7.30 o
  13  13   4       59.03       54.64      7.26 o
  15  13   4      424.13      557.93     12.71 o
 -12  14   4      307.79      322.56     10.45 o
 -10  14   4       16.95       21.66      4.59 o
  -8  14   4      296.82      270.33     13.15 o
  -6  14   4       69.38       79.01      6.42 o
  -4  14   4        3.18        6.32      7.58 o
  -2  14   4       11.37        6.86      7.61 o
   0  14   4       50.51       40.24      8.71 o
   2  14   4        8.78        3.39      7.52 o
   4  14   4        0.14        0.42      7.23 o
   6  14   4       58.02       66.90      9.46 o
   8  14   4      141.42      113.81      9.42 o
  10  14   4       18.47       32.44      6.43 o
  12  14   4      302.64      337.90     10.48 o
  -7  15   4     1274.03     1417.28     21.58 o
  -5  15   4      149.56      175.76      9.69 o
  -3  15   4      245.83      296.05     12.22 o
  -1  15   4        1.12        2.33      6.49 o
   1  15   4      183.40      235.80     10.95 o
   3  15   4      317.80      304.05     12.14 o
   5  15   4       23.32       27.40      6.02 o
   7  15   4      192.15      183.84      8.36 o
 -27   1   5      215.73      307.94     10.18 o
 -25   1   5        5.43        9.10      5.30 o
 -23   1   5      327.41      369.96      9.72 o
 -21   1   5     2070.88     1931.01     33.84 o
 -19   1   5      142.04      118.06      7.30 o
 -17   1   5      426.43      438.03     13.16 o
 -15   1   5      231.13      238.96      9.59 o
 -13   1   5     4610.36     4906.95     47.53 o
 -11   1   5      198.42      251.05     11.31 o
  -9   1   5     8968.45     9303.79     74.31 o
  -7   1   5     1935.17     1851.50     19.88 o
  -5   1   5     2178.27     2093.11     20.93 o
  -3   1   5     1037.25     1024.43     12.17 o
  -1   1   5    12056.86    12011.12     84.11 o
   1   1   5     4664.83     5169.94    167.12 o
   3   1   5      438.79      333.68     10.86 o
   5   1   5      184.00      175.50      8.98 o
   7   1   5      652.81      650.58     34.72 o
   9   1   5    12333.80    12661.77     83.05 o
  11   1   5      154.43      145.70     11.53 o
  13   1   5       29.57       20.14     11.05 o
  15   1   5       63.15       60.84      7.91 o
  17   1   5     1820.67     1791.38     53.97 o
  19   1   5       68.38       65.12      9.11 o
  21   1   5      416.78      433.69     20.12 o
  23   1   5      140.32      128.10     10.89 o
  25   1   5      120.76      131.19      8.73 o
 -26   2   5       26.85       25.39      4.76 o
 -24   2   5      295.88      291.20     10.01 o
 -22   2   5      463.14      477.68     11.27 o
 -20   2   5       65.03       50.10      6.86 o
 -18   2   5      895.82      849.61     43.06 o
 -16   2   5        0.76        9.29      9.13 o
 -14   2   5     1173.03     1155.63     25.46 o
 -12   2   5      629.51      592.92     30.16 o
 -10   2   5       59.76       50.86      7.30 o
  -8   2   5     3099.91     3012.16     32.37 o
  -6   2   5     2585.45     2581.16     29.60 o
  -4   2   5        0.54        6.98      2.76 o
  -2   2   5        0.03        3.32      2.99 o
   0   2   5     6248.78     6245.10     85.94 o
   2   2   5     6439.14     6933.89     99.70 o
   4   2   5      263.44      260.12     14.21 o
   6   2   5       45.95       51.07     11.82 o
   8   2   5       65.00       63.59      6.99 o
  10   2   5      265.11      213.10      8.88 o
  12   2   5      552.58      525.37     17.77 o
  14   2   5      643.10      659.52     11.48 o
  16   2   5       61.27       76.03      9.76 o
  18   2   5      540.20      511.32     31.93 o
  20   2   5      355.65      295.44     16.46 o
  22   2   5       65.33       58.88     10.25 o
  24   2   5       25.35       27.35      5.39 o
  26   2   5        4.55        5.53      5.47 o
 -25   3   5      329.22      329.92      9.18 o
 -23   3   5       23.92       31.50      5.90 o
 -21   3   5      397.41      381.13     10.54 o
 -19   3   5        3.78        0.99     12.16 o
 -17   3   5     5002.94     4858.20    172.26 o
 -15   3   5      259.85      287.13     14.99 o
 -13   3   5     1207.93     1254.83     34.89 o
 -11   3   5        0.00        0.28      8.73 o
  -9   3   5     1496.30     1452.58     23.71 o
  -7   3   5     2985.36     2993.17     32.10 o
  -5   3   5      817.91      874.02     14.68 o
  -3   3   5      296.39      309.54      6.31 o
  -1   3   5        9.00        7.50      3.03 o
   1   3   5       82.55       78.43      5.79 o
   3   3   5       18.06        6.99      4.72 o
   5   3   5      141.27      184.40      6.96 o
   7   3   5     3640.11     3580.44     37.16 o
   9   3   5      664.63      673.69     12.51 o
  11   3   5       32.62       32.56      8.19 o
  13   3   5      122.59      128.49     11.37 o
  15   3   5       86.79       73.52      8.78 o
  17   3   5      586.72      538.44     21.39 o
  19   3   5       36.31       12.55     11.81 o
  21   3   5        0.04       -1.18     10.75 o
  23   3   5      282.84      272.26     13.70 o
  25   3   5      369.21      398.67     12.71 o
 -26   4   5        8.81        9.86      6.71 o
 -24   4   5      109.47       81.59      6.55 o
 -22   4   5      338.34      341.34     11.54 o
 -20   4   5     2675.45     2520.19     28.81 o
 -18   4   5     1864.23     1812.61     73.61 o
 -16   4   5      197.76      185.07     14.37 o
 -14   4   5      371.20      236.45     15.15 o
 -12   4   5        0.00        8.74     11.53 o
 -10   4   5     4624.22     4784.85     67.82 o
  -8   4   5      180.46      210.33     11.96 o
  -6   4   5      857.50      889.12     12.53 o
  -4   4   5       59.85       89.92      4.79 o
  -2   4   5     4387.50     4666.11     52.52 o
   0   4   5    16275.75    16404.23     58.53 o
   2   4   5     5263.72     5469.59     61.24 o
   4   4   5      505.31      488.43     10.97 o
   6   4   5     2729.03     2767.16     26.61 o
   8   4   5     2283.56     2340.01     26.16 o
  10   4   5       23.89       26.44      8.85 o
  12   4   5      106.11       92.84      7.63 o
  14   4   5     2049.42     1969.29     57.49 o
  16   4   5       59.05       58.89      7.25 o
  18   4   5     6143.53     5689.74     62.83 o
  20   4   5     2019.86     1811.38     34.88 o
  22   4   5        2.67        2.46      5.80 o
  24   4   5       85.30       72.81      5.63 o
 -25   5   5       10.75        5.90      4.24 o
 -23   5   5        0.85        2.92      6.47 o
 -21   5   5      474.69      428.32     12.60 o
 -19   5   5      532.51      632.61     19.82 o
 -17   5   5     1333.13     1194.59     30.90 o
 -15   5   5      183.76      156.04     14.38 o
 -13   5   5     5018.29     4910.46     39.35 o
 -11   5   5     1911.65     2065.12     44.02 o
  -9   5   5      268.47      245.48     14.83 o
  -7   5   5     2468.54     2594.52     25.85 o
  -5   5   5     3824.49     3756.21     39.12 o
  -3   5   5      399.28      421.77     10.93 o
  -1   5   5       17.49        8.50      5.14 o
   1   5   5     6515.63     6777.88    199.81 o
   3   5   5       59.76       76.45      4.94 o
   5   5   5     1396.01     1228.25     17.02 o
   7   5   5      454.45      420.28     12.00 o
   9   5   5      208.49      226.92      9.64 o
  11   5   5      590.22      633.96     14.33 o
  13   5   5     1547.11     1482.28     21.75 o
  15   5   5     1411.76     1321.42     36.48 o
  17   5   5      317.73      260.74     11.35 o
  19   5   5      359.53      418.33     13.04 o
  21   5   5      794.20      810.35     20.29 o
  23   5   5        9.47       11.06      5.03 o
  25   5   5       16.31       13.24      5.25 o
 -24   6   5       15.16       31.87      4.45 o
 -22   6   5       13.99       26.08      8.05 o
 -20   6   5     2270.25     2229.39    147.60 o
 -18   6   5      924.73      963.63     24.26 o
 -16   6   5     1445.06     1594.91     32.30 o
 -14   6   5       42.14       38.65     12.58 o
 -12   6   5        1.14       10.45     12.28 o
 -10   6   5      720.56      820.77     23.11 o
  -8   6   5     1768.51     1805.47     28.91 o
  -6   6   5     1622.04     1623.35     27.04 o
  -4   6   5     4449.65     4605.02     47.17 o
  -2   6   5      109.01      107.09     10.39 o
   0   6   5    12912.64    12791.54     87.59 o
   2   6   5        0.28       -3.97      6.58 o
   4   6   5      350.62      385.73     11.10 o
   6   6   5      189.04      195.12      8.04 o
   8   6   5     2050.37     2090.54     32.62 o
  10   6   5      406.98      417.99     12.09 o
  12   6   5     2263.80     2247.32     34.57 o
  14   6   5      556.69      538.40     11.56 o
  16   6   5      968.19      912.09     14.78 o
  18   6   5      207.11      174.87      9.60 o
  20   6   5      385.50      337.41     11.12 o
  22   6   5        7.15       18.64      5.38 o
  24   6   5       13.97        6.74      5.52 o
 -23   7   5       78.80       82.38      5.61 o
 -21   7   5      447.45      419.08      8.84 o
 -19   7   5      111.31      136.06      8.23 o
 -17   7   5       10.17       11.31      9.27 o
 -15   7   5      430.20      481.19     18.86 o
 -13   7   5      466.54      461.84     13.69 o
 -11   7   5      102.92       81.29     10.22 o
  -9   7   5      437.49      461.43      8.90 o
  -7   7   5     1362.69     1513.76     38.29 o
  -5   7   5      348.58      339.63     23.76 o
  -3   7   5      517.53      624.48     48.51 o
  -1   7   5      406.74      443.89     12.19 o
   1   7   5       41.18       45.10      8.45 o
   3   7   5      485.81      593.36     24.15 o
   5   7   5      171.39      149.06     13.19 o
   7   7   5        6.55       -0.90      9.39 o
   9   7   5     3997.67     4035.21     48.98 o
  11   7   5     1064.45     1066.86     18.08 o
  13   7   5        5.92       15.91      6.14 o
  15   7   5     3793.47     3607.70     34.20 o
  17   7   5       87.51       80.92      6.35 o
  19   7   5      571.45      529.52     13.14 o
  21   7   5      887.49      958.56     14.94 o
  23   7   5      157.88      186.15      8.10 o
 -22   8   5        4.04        8.01      5.35 o
 -20   8   5       14.34       16.93      5.05 o
 -18   8   5        4.37        3.30      5.58 o
 -16   8   5     3476.84     3554.20     40.99 o
 -14   8   5      778.07      757.50     12.08 o
 -12   8   5     2351.64     2296.27     20.04 o
 -10   8   5    11190.16    11357.96     68.83 o
  -8   8   5     4322.70     4341.15     64.12 o
  -6   8   5      122.20      139.18      6.72 o
  -4   8   5      132.94      158.74      6.78 o
  -2   8   5       77.84       92.55      9.58 o
   0   8   5      408.19      427.28     14.05 o
   2   8   5      615.80      762.51     12.46 o
   4   8   5      551.74      544.51     13.34 o
   6   8   5        1.02       -1.68      7.08 o
   8   8   5     1982.43     1898.12     34.29 o
  10   8   5     8328.30     7954.41     71.53 o
  12   8   5       78.94       87.03      6.81 o
  14   8   5      110.21       98.93      6.31 o
  16   8   5      486.15      437.54     10.86 o
  18   8   5        6.88        7.84      6.40 o
  20   8   5       75.12       75.65      8.11 o
  22   8   5        0.95       -1.24      5.35 o
 -21   9   5       91.33       91.29      7.54 o
 -19   9   5      152.14      172.15      6.98 o
 -17   9   5      103.04       96.91      6.04 o
 -15   9   5      457.83      431.84     10.40 o
 -13   9   5        6.24        8.31      5.33 o
 -11   9   5     1381.55     1325.23     26.12 o
  -9   9   5      381.42      358.05      9.93 o
  -7   9   5        2.86        4.59      6.15 o
  -5   9   5      902.07      921.79     18.29 o
  -3   9   5       37.38       41.08      5.82 o
  -1   9   5       40.03       38.79      5.77 o
   1   9   5      959.46     1027.49     15.13 o
   3   9   5      247.88      219.31     18.83 o
   5   9   5      377.09      427.13     12.59 o
   7   9   5      366.30      323.31     11.63 o
   9   9   5      269.53      218.36     10.10 o
  11   9   5      143.40      104.35     12.93 o
  13   9   5     1010.22      931.40     18.06 o
  15   9   5     1064.48     1054.69     15.30 o
  17   9   5      100.10      116.33      5.77 o
  19   9   5      595.52      664.39     20.26 o
  21   9   5       34.70       48.40      5.87 o
 -18  10   5      232.72      196.61      7.21 o
 -16  10   5      391.99      361.65      8.30 o
 -14  10   5      131.90      155.30     15.66 o
 -12  10   5      252.95      231.07      8.56 o
 -10  10   5     2787.35     2687.72     32.15 o
  -8  10   5       69.50       65.76      6.27 o
  -6  10   5     1054.89     1096.98     24.62 o
  -4  10   5     1106.64     1109.19     27.18 o
  -2  10   5      410.73      419.90     11.77 o
   0  10   5      111.07      113.22      6.70 o
   2  10   5        0.90       -2.70      6.97 o
   4  10   5     1055.60     1006.43     18.85 o
   6  10   5     1064.58      985.03     29.11 o
   8  10   5     1095.94     1047.65     19.42 o
  10  10   5      320.28      343.26     12.78 o
  12  10   5       40.28       27.26      6.30 o
  14  10   5      486.51      433.27     12.08 o
  16  10   5       71.21       74.29     11.28 o
  18  10   5       46.62       78.50      5.45 o
 -17  11   5      102.18      117.67      8.32 o
 -15  11   5       76.05       62.90      8.71 o
 -13  11   5       79.00       80.23      7.67 o
 -11  11   5      940.34      908.03     18.44 o
  -9  11   5      564.18      564.42     20.89 o
  -7  11   5      952.10      856.01     18.46 o
  -5  11   5        6.70        3.87      5.67 o
  -3  11   5        0.78        3.95      5.51 o
  -1  11   5      211.47      176.44      9.78 o
   1  11   5      999.34      912.52     27.24 o
   3  11   5     3085.40     2913.57    154.39 o
   5  11   5      182.80      210.97      9.78 o
   7  11   5       54.13       33.33      6.61 o
   9  11   5        6.05        0.85      6.20 o
  11  11   5      500.25      455.54     21.96 o
  13  11   5      101.18       96.90      6.67 o
  15  11   5       88.28       78.97      8.62 o
  17  11   5       46.43       51.29      6.68 o
 -16  12   5        0.15       -4.03      6.22 o
 -14  12   5       48.60       60.35      7.66 o
 -12  12   5      138.50      126.17      7.70 o
 -10  12   5      675.25      647.31     15.01 o
  -8  12   5        1.01       -3.47     10.12 o
  -6  12   5       64.12       59.80      7.38 o
  -4  12   5      101.86      107.83      7.60 o
  -2  12   5      311.15      298.30     11.77 o
   0  12   5        0.25        3.90      6.74 o
   2  12   5      188.29      180.91      9.16 o
   4  12   5       60.00       53.91      7.06 o
   6  12   5      152.84      114.56      7.35 o
   8  12   5      477.69      434.17     11.78 o
  10  12   5       61.50       54.34      5.78 o
  12  12   5        0.70        3.99      5.08 o
  14  12   5        0.40       -5.25      6.18 o
  16  12   5        0.00        0.80      5.58 o
 -15  13   5       50.79       44.54      5.14 o
 -13  13   5       83.02      110.07      8.07 o
 -11  13   5       94.12       93.76      6.92 o
  -9  13   5      263.09      291.15      9.94 o
  -7  13   5      225.60      203.75      9.22 o
  -5  13   5       17.65       25.33      5.78 o
  -3  13   5       73.47       69.74     10.28 o
  -1  13   5       73.41       51.34      9.75 o
   1  13   5        1.18        6.96      7.93 o
   3  13   5      103.46       85.07     10.60 o
   5  13   5      756.80      630.35     20.56 o
   7  13   5     1075.65     1039.40     24.74 o
   9  13   5      170.19      156.09     11.01 o
  11  13   5      128.57      126.14      8.95 o
  13  13   5      155.55      207.33      9.26 o
  -8  14   5      118.02      109.67      8.84 o
  -6  14   5        4.41        6.15      6.80 o
  -4  14   5        0.00        1.85      6.99 o
  -2  14   5      108.98      110.39     10.47 o
   0  14   5       10.95        1.13      6.96 o
   2  14   5        0.76        3.08      6.98 o
   4  14   5       13.63       26.10      7.27 o
   6  14   5       89.26       75.48      8.34 o
   8  14   5      445.46      501.24     14.74 o
  10  14   5        0.00        1.86      5.52 o
  -7  15   5      266.66      252.79      8.76 o
  -5  15   5        5.50       -0.91      5.58 o
  -3  15   5      320.25      355.66     11.94 o
  -1  15   5      899.94     1041.40     19.70 o
   1  15   5       92.94      110.39      7.94 o
   3  15   5        1.98       -2.26      5.65 o
   5  15   5       18.59       24.43      5.34 o
 -26   0   6      351.01      490.81     13.08 o
 -24   0   6      322.96      316.70     14.21 o
 -22   0   6       78.70       77.34      7.99 o
 -20   0   6      712.18      721.38     16.10 o
 -18   0   6      637.05      633.97     15.59 o
 -16   0   6       25.32       20.22      9.78 o
 -14   0   6      665.75      723.75     14.67 o
 -12   0   6     5042.73     5089.43     70.20 o
 -10   0   6      629.50      612.54     23.68 o
  -8   0   6      688.83      707.00     23.98 o
  -6   0   6      121.38      174.11      9.32 o
  -4   0   6    37804.49    36982.09    165.98 o
  -2   0   6    16586.29    16329.45     87.31 o
   0   0   6       21.58       49.61      8.18 o
   2   0   6      738.63      868.84     24.37 o
   4   0   6     1169.41     1256.01     31.12 o
   6   0   6     9842.76     9847.36     91.12 o
   8   0   6      588.80      517.51     15.98 o
  10   0   6     7079.28     7449.63     83.15 o
  12   0   6      279.30      301.20     14.23 o
  14   0   6      721.25      702.88     21.60 o
  16   0   6      323.79      296.31     16.82 o
  18   0   6      184.45      167.20     14.05 o
  20   0   6      542.84      575.45     20.62 o
  22   0   6       37.50       23.99     10.44 o
  24   0   6      241.60      292.82     10.20 o
 -25   1   6      533.57      549.65     11.07 o
 -23   1   6       73.54       59.66      5.89 o
 -21   1   6      494.76      469.88     10.99 o
 -19   1   6      683.55      674.61     13.17 o
 -17   1   6        5.13        9.72      6.80 o
 -15   1   6       83.62       71.42      6.67 o
 -13   1   6       50.45       52.24     11.03 o
 -11   1   6      374.70      401.83     16.80 o
  -9   1   6       46.71       63.18     18.52 o
  -7   1   6     1117.52     1076.74     20.19 o
  -5   1   6      723.35      705.38     11.91 o
  -3   1   6     3553.13     3623.74     29.65 o
  -1   1   6     2793.30     2938.86     20.78 o
   1   1   6     6414.91     6329.50     89.04 o
   3   1   6     2352.36     2227.44     38.19 o
   5   1   6      246.93      224.71     10.62 o
   7   1   6        2.08        4.68      8.00 o
   9   1   6      119.50      117.27      8.20 o
  11   1   6        5.50        3.30     13.20 o
  13   1   6      684.15      777.42     12.31 o
  15   1   6        6.51        0.58      9.93 o
  17   1   6       39.73       33.66      8.93 o
  19   1   6       75.90       73.63      8.69 o
  21   1   6        0.00       -1.49      7.92 o
  23   1   6        0.00       -1.54      9.18 o
  25   1   6       33.74       47.14      6.06 o
 -24   2   6       54.00       57.26      5.36 o
 -22   2   6        6.24        9.69      6.19 o
 -20   2   6     1533.70     1566.89     19.37 o
 -18   2   6       68.80       78.49      7.27 o
 -16   2   6        7.82       14.06      7.34 o
 -14   2   6     1550.85     1686.64     22.87 o
 -12   2   6      930.24      998.53     22.46 o
 -10   2   6     1118.14     1149.82     36.16 o
  -8   2   6     1805.52     1840.64     43.23 o
  -6   2   6      396.51      456.15     10.43 o
  -4   2   6     1127.57     1080.86     21.19 o
  -2   2   6     1355.07     1421.67     22.39 o
   0   2   6     1032.55     1115.61     24.81 o
   2   2   6    10791.40    11315.81    590.36 o
   4   2   6     3081.28     3233.45     49.72 o
   6   2   6      433.89      588.19     31.56 o
   8   2   6      274.51      232.30      9.11 o
  10   2   6      351.09      368.82     11.40 o
  12   2   6      201.34      256.29      7.60 o
  14   2   6       30.06       34.02      8.31 o
  16   2   6     4895.03     4837.04    206.18 o
  18   2   6     1218.74     1184.28     59.83 o
  20   2   6       46.23       58.96      8.61 o
  22   2   6      230.49      216.91     13.22 o
  24   2   6        4.64        5.32      4.84 o
 -25   3   6       19.15        0.14      8.20 o
 -23   3   6       46.68       39.99      5.67 o
 -21   3   6      277.31      242.04      8.67 o
 -19   3   6      244.90      248.15     13.19 o
 -17   3   6      145.55      171.23      8.32 o
 -15   3   6     1285.54     1303.42     21.29 o
 -13   3   6      841.33      825.21     24.02 o
 -11   3   6       97.70       85.29     11.29 o
  -9   3   6     2501.75     2473.50     32.28 o
  -7   3   6     3084.25     2953.84     34.15 o
  -5   3   6       14.64       20.16      6.41 o
  -3   3   6     3370.22     3302.75     61.00 o
  -1   3   6      269.17      308.33      7.02 o
   1   3   6      128.77      106.25      6.66 o
   3   3   6      408.37      484.27     54.91 o
   5   3   6      715.66      720.87     17.74 o
   7   3   6     1310.98     1325.06     24.66 o
   9   3   6      811.61      800.76     20.91 o
  11   3   6     3861.59     3982.90     41.34 o
  13   3   6       76.79       73.94      5.91 o
  15   3   6      259.89      273.97      8.98 o
  17   3   6      630.82      566.94     22.01 o
  19   3   6      130.06      101.98     12.99 o
  21   3   6       88.09       79.59     10.81 o
  23   3   6      348.99      381.88      9.92 o
  25   3   6       95.51      105.34      6.31 o
 -24   4   6      131.64      124.26      6.96 o
 -22   4   6       39.00       52.48      7.31 o
 -20   4   6      878.76      807.13     17.75 o
 -18   4   6      727.37      681.03     16.88 o
 -16   4   6       69.91       79.52     12.64 o
 -14   4   6      313.75      332.61     11.59 o
 -12   4   6       11.76       16.81      8.22 o
 -10   4   6     1613.42     1701.26     28.26 o
  -8   4   6      137.05       85.62     13.29 o
  -6   4   6      569.49      570.35     10.80 o
  -4   4   6     1974.26     2124.55     19.32 o
  -2   4   6     1700.53     1769.23     23.27 o
   0   4   6      108.72      114.93      8.35 o
   2   4   6        2.30       -4.31      7.12 o
   4   4   6       51.69       83.32      6.38 o
   6   4   6     5277.65     5039.93     46.56 o
   8   4   6      493.87      381.85     10.07 o
  10   4   6        0.00       14.76      9.51 o
  12   4   6      839.91      861.49     15.58 o
  14   4   6     1855.15     1815.42     35.01 o
  16   4   6      479.49      472.70     13.99 o
  18   4   6        0.01       -4.66     10.91 o
  20   4   6       64.82       68.75     11.38 o
  22   4   6       88.13       58.41      6.08 o
  24   4   6       43.76       71.62      4.83 o
 -25   5   6        5.17        6.81      4.28 o
 -23   5   6      624.42      641.96     18.14 o
 -21   5   6     2054.28     2273.12     55.20 o
 -19   5   6      164.34      175.13     15.29 o
 -17   5   6     6544.25     5970.08     65.63 o
 -15   5   6     1060.78      942.32     19.11 o
 -13   5   6     2275.07     2219.68     39.04 o
 -11   5   6      337.40      317.49     19.21 o
  -9   5   6      640.03      666.71     25.42 o
  -7   5   6     1601.57     1597.35     21.24 o
  -5   5   6        1.51        1.85      9.44 o
  -3   5   6       40.45       25.51      7.17 o
  -1   5   6      106.58      128.33      6.93 o
   1   5   6      398.93      379.83     10.79 o
   3   5   6     2625.09     2834.32     27.06 o
   5   5   6     1187.53     1247.49     16.31 o
   7   5   6      179.44      214.71     10.47 o
   9   5   6      236.02      238.62     12.90 o
  11   5   6     5512.39     5423.95     52.72 o
  13   5   6      681.04      636.52     15.19 o
  15   5   6      316.84      288.58     11.29 o
  17   5   6      480.74      443.24     13.21 o
  19   5   6      640.33      585.32     25.24 o
  21   5   6      140.78      175.23      8.36 o
  23   5   6       55.08       39.26      4.78 o
 -24   6   6       15.23       13.31      4.52 o
 -22   6   6        4.98        9.47      5.42 o
 -20   6   6      963.12      972.24     25.64 o
 -18   6   6      208.40      189.18     15.45 o
 -16   6   6     5394.28     5037.42     59.99 o
 -14   6   6      546.69      504.26     20.55 o
 -12   6   6      250.28      263.07      8.67 o
 -10   6   6      854.60      887.69     13.57 o
  -8   6   6      965.12      868.61     23.77 o
  -6   6   6       72.04       70.76     11.19 o
  -4   6   6      806.02      772.23     15.99 o
  -2   6   6      285.36      284.62     15.09 o
   0   6   6       54.92       68.03      8.41 o
   2   6   6       48.09       83.66      9.93 o
   4   6   6     7257.68     7614.18     48.78 o
   6   6   6        0.14       -4.49      8.27 o
   8   6   6     1138.38     1168.16     18.14 o
  10   6   6     5719.71     5628.68     78.65 o
  12   6   6     1102.58     1003.23     25.05 o
  14   6   6     2774.11     2725.95     29.53 o
  16   6   6        0.86        6.16      5.59 o
  18   6   6       19.34       11.54      6.61 o
  20   6   6        2.46        8.11      7.53 o
  22   6   6      116.89      117.60      6.09 o
 -23   7   6       87.71       85.51      4.98 o
 -21   7   6      905.33      851.55     14.76 o
 -19   7   6     1623.10     1482.78     21.52 o
 -17   7   6      541.89      551.39     15.02 o
 -15   7   6      360.38      301.17     15.06 o
 -13   7   6     1017.48      934.28     15.53 o
 -11   7   6        0.01       -5.65      6.20 o
  -9   7   6      206.61      219.82      6.97 o
  -7   7   6      128.37      146.18      6.57 o
  -5   7   6      265.51      330.82      8.59 o
  -3   7   6     2202.72     2477.22    175.92 o
  -1   7   6        4.08       -3.70     13.39 o
   1   7   6       11.07        5.18     40.27 o
   3   7   6     4804.45     5246.38     70.77 o
   5   7   6      160.46      158.19      8.21 o
   7   7   6      112.74      131.16      8.43 o
   9   7   6       62.53       55.86      9.60 o
  11   7   6     2122.78     2094.68     61.10 o
  13   7   6        1.76        0.59      6.10 o
  15   7   6     1023.44      983.06     16.04 o
  17   7   6      236.91      225.02      7.85 o
  19   7   6      141.97      142.84      7.69 o
  21   7   6      887.64     1020.20     13.55 o
 -22   8   6       99.20       92.62      4.95 o
 -20   8   6        0.97        1.53      5.63 o
 -18   8   6      302.11      312.02     10.53 o
 -16   8   6       79.51       75.03      6.12 o
 -14   8   6     1177.62     1222.65     26.17 o
 -12   8   6     1174.82     1151.31     27.54 o
 -10   8   6      321.24      295.94     11.22 o
  -8   8   6        3.39       -0.40      6.05 o
  -6   8   6       34.79       24.19      5.97 o
  -4   8   6       46.32       45.59      5.91 o
  -2   8   6      543.34      523.31     10.99 o
   0   8   6      164.70      167.55      6.81 o
   2   8   6      608.65      697.96     15.39 o
   4   8   6     1154.18     1216.65     33.92 o
   6   8   6     1634.20     1658.63     23.17 o
   8   8   6     2226.93     2216.98     28.45 o
  10   8   6       22.11       20.74      6.79 o
  12   8   6      316.11      308.33     12.10 o
  14   8   6      765.72      784.96     12.77 o
  16   8   6      104.96      126.07      5.24 o
  18   8   6       15.22       14.89      4.86 o
  20   8   6      397.98      406.86     20.79 o
 -21   9   6       80.04       72.84      7.15 o
 -19   9   6        0.26        1.16      6.46 o
 -17   9   6      551.23      561.73     10.15 o
 -15   9   6      340.66      367.25      9.30 o
 -13   9   6      153.38      166.81      9.77 o
 -11   9   6      266.69      267.16      9.23 o
  -9   9   6        6.89        5.74      5.87 o
  -7   9   6      235.07      247.27     11.09 o
  -5   9   6     1239.61     1311.30     20.77 o
  -3   9   6        1.16        5.32      5.79 o
  -1   9   6      121.19       96.30      7.41 o
   1   9   6        3.55        9.41      7.13 o
   3   9   6     4399.32     4236.85     37.47 o
   5   9   6      230.90      220.53     10.09 o
   7   9   6      852.31      820.47     17.24 o
   9   9   6       35.34       36.81      6.66 o
  11   9   6        5.68        7.94      6.34 o
  13   9   6     1102.03     1143.25     22.08 o
  15   9   6      137.11      130.55      6.39 o
  17   9   6       58.05       75.20      6.12 o
  19   9   6      103.52      149.44      7.82 o
 -18  10   6      115.34      109.57      4.70 o
 -16  10   6      792.59      793.29     13.55 o
 -14  10   6        5.51        9.32      6.33 o
 -12  10   6      182.67      175.80      7.39 o
 -10  10   6      173.52      179.26      7.93 o
  -8  10   6       93.01       92.71      6.37 o
  -6  10   6      327.90      333.16      9.95 o
  -4  10   6       92.94       83.63      6.26 o
  -2  10   6       65.83       50.02      5.64 o
   0  10   6      116.48       87.98      7.61 o
   2  10   6        9.35        7.52      6.94 o
   4  10   6       27.85       23.43      6.99 o
   6  10   6      155.71      137.47      9.16 o
   8  10   6      157.82      148.90      8.84 o
  10  10   6       96.11       87.11      7.31 o
  12  10   6      293.38      287.00     11.14 o
  14  10   6      250.60      227.56      8.94 o
  16  10   6       91.90       87.94      7.67 o
  18  10   6       35.96       45.52      6.17 o
 -17  11   6      233.58      232.66      8.78 o
 -15  11   6        0.16        2.58      7.23 o
 -13  11   6      109.76       99.44      6.33 o
 -11  11   6       81.72       71.97      5.70 o
  -9  11   6      990.18     1036.63     19.88 o
  -7  11   6     1923.29     1777.11     28.25 o
  -5  11   6      539.27      535.32     14.64 o
  -3  11   6       47.05       42.32      5.58 o
  -1  11   6      705.98      729.30     16.32 o
   1  11   6      131.90      104.32      8.39 o
   3  11   6        2.53       10.14      6.61 o
   5  11   6     1028.96     1041.76     19.02 o
   7  11   6      500.06      485.13     13.35 o
   9  11   6      217.17      183.66      8.85 o
  11  11   6       55.02       44.77      5.96 o
  13  11   6       28.01       20.00      5.36 o
  15  11   6       23.14       30.69      6.62 o
 -14  12   6       11.71        9.58      6.30 o
 -12  12   6       19.58        8.95      7.06 o
 -10  12   6      101.51      101.18      7.12 o
  -8  12   6     1366.13     1324.43     20.49 o
  -6  12   6      350.93      387.64     14.97 o
  -4  12   6       30.20       21.20      5.18 o
  -2  12   6       18.18        0.78      6.29 o
   0  12   6      127.44      109.39      7.69 o
   2  12   6       10.68       14.20      6.46 o
   4  12   6     1798.24     1712.45     53.15 o
   6  12   6        0.00       -1.31      5.85 o
   8  12   6       96.04      105.62      6.90 o
  10  12   6        2.17        6.93      5.17 o
  12  12   6      224.28      236.65      7.68 o
  14  12   6       42.87       57.90      6.19 o
 -11  13   6       73.82      102.32      7.77 o
  -9  13   6      210.08      229.04      8.20 o
  -7  13   6        3.19        3.43      7.25 o
  -5  13   6       85.63       64.23      9.15 o
  -3  13   6       41.68       40.92      8.83 o
  -1  13   6        3.85       -3.64      8.02 o
   1  13   6        0.12       -0.07      5.80 o
   3  13   6       22.07       31.65      8.78 o
   5  13   6      391.52      384.04     39.56 o
   7  13   6        9.09       11.57      5.12 o
   9  13   6       86.95       86.85      5.42 o
  11  13   6       90.49      115.72      8.08 o
  -8  14   6      216.51      246.80     10.62 o
  -6  14   6      740.92      766.39     18.03 o
  -4  14   6        3.98        8.31      6.50 o
  -2  14   6       34.38       22.75      6.45 o
   0  14   6        4.35        7.87      6.53 o
   2  14   6        5.65        7.69      6.42 o
   4  14   6      308.92      291.87     12.12 o
   6  14   6      146.67      198.72      9.30 o
   8  14   6        0.16       -0.78      5.49 o
  -3  15   6       92.07       99.25      6.88 o
  -1  15   6        1.05       -2.39      5.25 o
   1  15   6        0.05        6.81      5.29 o
 -23   1   7     2121.43     2357.22     18.39 o
 -21   1   7       14.65       22.21      6.42 o
 -19   1   7     1473.20     1449.85     23.57 o
 -17   1   7       50.09       42.09      6.41 o
 -15   1   7       34.79       22.24      7.33 o
 -13   1   7       53.20       38.11      7.44 o
 -11   1   7       43.26       54.85     11.87 o
  -9   1   7      642.56      713.89     18.71 o
  -7   1   7      183.41      181.73      6.69 o
  -5   1   7      625.18      646.56     18.54 o
  -3   1   7    26526.74    26953.27    106.90 o
  -1   1   7    26068.76    27283.11     87.35 o
   1   1   7     3621.37     3515.71     56.08 o
   3   1   7      716.62      681.35     30.90 o
   5   1   7        0.18      -10.49     12.71 o
   7   1   7       93.62      100.17      9.80 o
   9   1   7     1072.44     1149.06     31.81 o
  11   1   7        0.44        3.72      6.96 o
  13   1   7      254.92      272.94     19.58 o
  15   1   7      338.42      322.00     11.51 o
  17   1   7      482.88      453.36     13.85 o
  19   1   7     3393.65     3426.12     45.52 o
  21   1   7      320.44      328.36     17.32 o
  23   1   7        1.25       10.96      8.51 o
 -24   2   7      284.57      332.60     14.37 o
 -22   2   7        7.98       12.75      6.29 o
 -20   2   7      191.12      183.36      8.00 o
 -18   2   7      770.73      713.32     21.01 o
 -16   2   7       90.49       69.66      8.71 o
 -14   2   7       10.43       15.28      7.56 o
 -12   2   7     1960.46     2208.76     24.34 o
 -10   2   7      201.65      219.77     22.18 o
  -8   2   7       73.00       58.97     10.20 o
  -6   2   7      243.81      235.11      8.27 o
  -4   2   7       14.48       14.38      5.56 o
  -2   2   7      760.34      748.63     10.12 o
   0   2   7      243.10      195.29     14.15 o
   2   2   7       64.62       33.49     11.98 o
   4   2   7      289.72      294.76     16.98 o
   6   2   7      467.02      458.59     15.78 o
   8   2   7       26.29       19.95      9.43 o
  10   2   7      679.20      699.27     14.39 o
  12   2   7      419.85      467.29     14.53 o
  14   2   7      698.32      682.19     16.85 o
  16   2   7      491.48      420.81     19.94 o
  18   2   7       11.35        9.91      8.36 o
  20   2   7      473.87      460.82     12.38 o
  22   2   7        4.10       11.35      8.67 o
  24   2   7      176.68      185.21      6.50 o
 -25   3   7       72.43       77.90      6.87 o
 -23   3   7      596.89      644.10     17.69 o
 -21   3   7     1088.67     1149.51     64.10 o
 -19   3   7      176.80      246.54     11.09 o
 -17   3   7     1105.25     1026.11     43.84 o
 -15   3   7      557.95      518.65     14.78 o
 -13   3   7     3275.92     3399.85     77.62 o
 -11   3   7      672.65      729.90     56.32 o
  -9   3   7      552.50      465.57     29.63 o
  -7   3   7      710.66      778.97     18.65 o
  -5   3   7      570.77      611.86     13.07 o
  -3   3   7     1373.26     1420.90     21.90 o
  -1   3   7       55.98       53.31      9.45 o
   1   3   7      584.51      594.02     23.41 o
   3   3   7      503.72      479.85     22.77 o
   5   3   7     1283.36     1256.88     75.57 o
   7   3   7     1202.98     1172.70     41.67 o
   9   3   7      889.61      989.97     16.34 o
  11   3   7      130.54      139.09      6.41 o
  13   3   7      769.57      738.40     12.66 o
  15   3   7      657.21      672.95     16.87 o
  17   3   7     1959.63     2062.85    166.38 o
  19   3   7       21.11       21.41     10.43 o
  21   3   7        0.01        6.46      8.84 o
  23   3   7        1.81        4.08      4.67 o
 -24   4   7      113.37      138.26      6.18 o
 -22   4   7      145.08      159.98     11.84 o
 -20   4   7     3299.57     3269.71     45.69 o
 -18   4   7      938.49      865.53     26.08 o
 -16   4   7       36.51       20.98      8.61 o
 -14   4   7       51.29       37.83      8.68 o
 -12   4   7        5.90       11.23     11.50 o
 -10   4   7      997.52     1079.36     26.19 o
  -8   4   7     5235.91     4866.93     60.80 o
  -6   4   7     1497.53     1651.14     25.12 o
  -4   4   7     2296.22     2271.62     34.65 o
  -2   4   7      589.53      576.11     16.00 o
   0   4   7     6939.54     6881.42     56.19 o
   2   4   7      631.29      657.04     69.33 o
   4   4   7       15.98        9.69     11.05 o
   6   4   7       66.55       46.73     10.37 o
   8   4   7        3.10        2.70      9.95 o
  10   4   7     5469.32     5559.18     57.22 o
  12   4   7     2563.85     2490.67     27.36 o
  14   4   7      559.17      577.38     15.37 o
  16   4   7      219.49      239.20     10.81 o
  18   4   7       10.03       -5.26     10.82 o
  20   4   7        4.35        4.21      5.71 o
  22   4   7       12.84        6.57      5.00 o
 -23   5   7       68.41       55.84      5.35 o
 -21   5   7       19.88       22.83      8.99 o
 -19   5   7     1246.30     1264.30     29.96 o
 -17   5   7      754.97      682.15     24.06 o
 -15   5   7      465.06      454.24     20.06 o
 -13   5   7      224.81      207.12     14.08 o
 -11   5   7     1960.39     2102.01     86.35 o
  -9   5   7      334.36      289.75     11.02 o
  -7   5   7     1684.43     1784.94     33.50 o
  -5   5   7      382.61      368.80     18.49 o
  -3   5   7       14.52       27.75      9.17 o
  -1   5   7        0.04       -6.26      8.97 o
   1   5   7     5085.17     5181.71     39.61 o
   3   5   7      216.15      225.77     17.48 o
   5   5   7      828.23      902.82     27.69 o
   7   5   7       52.31       33.56     10.11 o
   9   5   7     3074.83     3112.69     29.44 o
  11   5   7     3241.91     3197.76     99.17 o
  13   5   7       71.77       63.32      7.38 o
  15   5   7       62.98       67.50      7.66 o
  17   5   7      103.54      110.94     10.49 o
  19   5   7        9.47       11.44      5.99 o
  21   5   7        1.48        0.61      5.28 o
  23   5   7      147.15      149.10      8.14 o
 -22   6   7      123.74      127.25     12.64 o
 -20   6   7       20.21       16.25      5.87 o
 -18   6   7       81.60       87.36     12.93 o
 -16   6   7      921.78      914.51     26.62 o
 -14   6   7     2557.57     2593.48     43.24 o
 -12   6   7        5.65        1.07      6.29 o
 -10   6   7     3709.01     3905.50     66.82 o
  -8   6   7      139.62      115.57      6.49 o
  -6   6   7       19.18       30.13      8.02 o
  -4   6   7       95.22       85.65     10.33 o
  -2   6   7     1562.78     1770.90     26.21 o
   0   6   7     2269.41     2391.29     29.65 o
   2   6   7       39.17       24.38      7.98 o
   4   6   7      704.58      832.79     22.59 o
   6   6   7      772.61      812.42     22.98 o
   8   6   7       79.61       69.92      8.37 o
  10   6   7     4126.47     3987.58     35.41 o
  12   6   7      238.11      202.31      9.72 o
  14   6   7      363.53      350.79     10.06 o
  16   6   7      114.83      109.35      6.36 o
  18   6   7      396.30      374.91     11.11 o
  20   6   7      158.65      163.27      7.17 o
  22   6   7      135.14      178.36      8.40 o
 -21   7   7      309.06      295.90      8.99 o
 -19   7   7     1181.36     1251.52     20.19 o
 -17   7   7       27.09       30.02      7.02 o
 -15   7   7       47.45       40.40      7.21 o
 -13   7   7       93.30      100.62     18.04 o
 -11   7   7      355.66      344.37     11.52 o
  -9   7   7     2194.77     2287.41     23.60 o
  -7   7   7      314.69      293.50     10.64 o
  -5   7   7       25.75       35.25      6.46 o
  -3   7   7      679.57      715.30     12.40 o
  -1   7   7        3.36        7.73      6.14 o
   1   7   7     1066.52     1222.40     73.52 o
   3   7   7       76.39       87.01      8.60 o
   5   7   7     1445.42     1425.24     71.16 o
   7   7   7     1093.67     1139.63     59.26 o
   9   7   7        6.66       11.98      7.48 o
  11   7   7      306.79      281.57     11.24 o
  13   7   7        0.00        4.49      5.95 o
  15   7   7     1293.68     1287.87     25.39 o
  17   7   7       12.69       13.69      5.71 o
  19   7   7        6.34       -1.81      8.99 o
 -20   8   7      643.33      691.87     13.45 o
 -18   8   7       11.86       13.81      5.99 o
 -16   8   7     4562.67     4549.21     42.39 o
 -14   8   7       86.63       96.39      6.57 o
 -12   8   7     1568.57     1524.74     23.79 o
 -10   8   7      972.46      954.16     19.14 o
  -8   8   7      705.93      711.93     13.32 o
  -6   8   7      687.43      782.07     13.65 o
  -4   8   7       92.97       88.26      6.72 o
  -2   8   7       41.48       44.90      5.94 o
   0   8   7       57.63       36.47      7.45 o
   2   8   7     2700.73     2712.78    103.63 o
   4   8   7       39.27       51.22      7.32 o
   6   8   7      398.14      396.34     25.12 o
   8   8   7     2044.11     2100.95     84.74 o
  10   8   7     2217.65     2298.33     90.25 o
  12   8   7     3189.84     3422.15     30.91 o
  14   8   7      366.48      381.08      9.48 o
  16   8   7       98.24      102.41      5.46 o
  18   8   7      516.56      568.09     15.13 o
 -19   9   7       22.22       32.30      8.09 o
 -17   9   7       99.12       92.73      6.64 o
 -15   9   7       12.18       16.08      5.46 o
 -13   9   7     2329.54     2491.58     26.12 o
 -11   9   7       19.64        6.75      5.59 o
  -9   9   7        0.09        1.54      5.74 o
  -7   9   7      507.87      490.13     11.38 o
  -5   9   7      728.49      702.51     17.17 o
  -3   9   7      553.32      571.15     16.75 o
  -1   9   7      176.46      129.88     10.10 o
   1   9   7      455.55      543.92     29.54 o
   3   9   7      191.83      220.39      9.74 o
   5   9   7      676.31      648.22     35.73 o
   7   9   7        3.15        6.17      6.76 o
   9   9   7     1164.87     1151.91     34.67 o
  11   9   7       27.32       11.66      6.54 o
  13   9   7      110.94      112.16      8.81 o
  15   9   7       46.68       42.46      5.72 o
  17   9   7       63.12       43.48      7.88 o
 -16  10   7       89.03       97.88      5.62 o
 -14  10   7       78.85       77.17      6.04 o
 -12  10   7      678.54      712.84     12.25 o
 -10  10   7      331.87      295.99      8.97 o
  -8  10   7      416.64      385.53     10.10 o
  -6  10   7     1903.11     1884.08     23.30 o
  -4  10   7     1471.44     1366.14     19.78 o
  -2  10   7        1.78       10.30      6.94 o
   0  10   7     4798.93     4396.53     81.74 o
   2  10   7      141.41      180.29      9.46 o
   4  10   7      422.91      385.48     12.47 o
   6  10   7       24.04       21.52      6.49 o
   8  10   7     1102.18     1166.71     27.21 o
  10  10   7       24.49       19.87      6.05 o
  12  10   7      159.62      151.70     13.45 o
  14  10   7       23.06       13.15      7.74 o
  16  10   7       82.87       91.90      7.30 o
 -15  11   7       90.33       77.79      5.06 o
 -13  11   7       90.68       82.02      7.36 o
 -11  11   7        6.56       -0.31      4.59 o
  -9  11   7       34.83       37.94      4.94 o
  -7  11   7     1293.62     1290.73     16.58 o
  -5  11   7      271.81      269.72      9.35 o
  -3  11   7     1162.57     1111.28     28.23 o
  -1  11   7      573.83      528.94     13.81 o
   1  11   7       87.35       82.04      7.58 o
   3  11   7     1640.17     1543.80     22.29 o
   5  11   7      101.61       83.65     12.88 o
   7  11   7       44.60       35.51      6.09 o
   9  11   7        2.86       -2.03      5.59 o
  11  11   7      186.04      184.06      7.71 o
  13  11   7        8.54        4.46      4.64 o
 -12  12   7       53.00       59.78      6.77 o
 -10  12   7       68.01       61.32      4.75 o
  -8  12   7       37.33       37.58      5.63 o
  -6  12   7      810.66      789.03     14.72 o
  -4  12   7      116.76      139.84      7.87 o
  -2  12   7       94.66       95.90      6.84 o
   0  12   7      449.33      471.17     12.24 o
   2  12   7       75.97       53.00      6.40 o
   4  12   7       69.33       66.70      6.24 o
   6  12   7      132.79      114.37      9.25 o
   8  12   7        0.00        0.31      5.09 o
  10  12   7      182.16      189.49      7.06 o
  12  12   7        0.24        6.81      4.21 o
  -9  13   7      385.73      482.86     14.35 o
  -7  13   7      406.47      420.38     14.30 o
  -5  13   7      127.21      130.08     10.13 o
  -3  13   7        0.51        2.76      5.21 o
  -1  13   7     1080.07     1059.93     30.39 o
   1  13   7      484.16      486.42     23.75 o
   3  13   7      100.62       86.31      5.66 o
   5  13   7       52.53       27.99      4.98 o
   7  13   7        2.66        9.32      4.61 o
   9  13   7      278.30      257.49     21.11 o
  -6  14   7       39.73       27.88      5.76 o
  -4  14   7       45.17       73.81      7.01 o
  -2  14   7       79.61       62.82      6.98 o
   0  14   7        0.59       -3.41      6.09 o
   2  14   7      242.38      287.59     10.45 o
   4  14   7      152.98      171.39      8.04 o
 -22   0   8      626.76      702.77     17.03 o
 -20   0   8       44.40       34.35      7.98 o
 -18   0   8      109.65      124.01      9.48 o
 -16   0   8     1649.93     1434.01     31.63 o
 -14   0   8      822.92      879.37     24.49 o
 -12   0   8     2057.62     1953.71     35.52 o
 -10   0   8        7.23       21.75     11.09 o
  -8   0   8      265.93      249.93     17.57 o
  -6   0   8       21.82       11.54     11.01 o
  -4   0   8     2713.11     2773.98     63.21 o
  -2   0   8    44307.23    43353.35    129.82 o
   0   0   8    12328.83    12610.34    100.55 o
   2   0   8      846.84      935.89     29.75 o
   4   0   8     2986.80     3054.28     54.80 o
   6   0   8     1481.87     1543.84     41.07 o
   8   0   8      285.36      357.36     15.10 o
  10   0   8        0.01        2.43     10.07 o
  12   0   8      503.73      555.02     19.62 o
  14   0   8        4.57       13.74      9.31 o
  16   0   8      667.74      568.47     21.82 o
  18   0   8      295.84      274.36     16.27 o
  20   0   8      119.84      144.71     11.18 o
  22   0   8      187.23      165.11      9.07 o
 -23   1   8       24.02       25.86      8.29 o
 -21   1   8       51.35       55.92      9.31 o
 -19   1   8        1.89       -2.75      6.53 o
 -17   1   8      576.35      622.65     14.57 o
 -15   1   8       71.02       72.34      7.17 o
 -13   1   8       93.20       75.56     11.73 o
 -11   1   8      341.56      343.31     11.31 o
  -9   1   8      646.22      696.31     42.28 o
  -7   1   8      408.12      427.17     12.15 o
  -5   1   8      938.47      938.18     14.47 o
  -3   1   8       64.59       51.27      7.77 o
  -1   1   8     2875.38     2921.78     28.99 o
   1   1   8      289.24      256.54     17.51 o
   3   1   8       63.90       44.05     13.33 o
   5   1   8      276.21      315.46     21.28 o
   7   1   8      153.34      161.98      7.76 o
   9   1   8      230.74      247.87      9.48 o
  11   1   8      449.93      396.75     15.32 o
  13   1   8      706.67      627.09     15.27 o
  15   1   8        8.23       -2.11      6.79 o
  17   1   8        7.57        8.30      8.20 o
  19   1   8      639.24      665.33     28.47 o
  21   1   8        6.00        3.13      6.48 o
  23   1   8      370.65      402.49     22.16 o
 -24   2   8       32.74       33.62      4.89 o
 -22   2   8     2270.79     2463.40     32.97 o
 -20   2   8     1354.43     1338.49     28.51 o
 -18   2   8        9.76        0.87      9.45 o
 -16   2   8      360.59      386.16     14.67 o
 -14   2   8       26.71       38.86     10.34 o
 -12   2   8     1287.91     1283.50     49.96 o
 -10   2   8     1315.12     1440.25     66.07 o
  -8   2   8      597.20      592.49     15.04 o
  -6   2   8      490.93      483.03     12.71 o
  -4   2   8      250.65      302.26     12.28 o
  -2   2   8      178.86      221.50      9.00 o
   0   2   8      250.22      360.48     14.69 o
   2   2   8       38.91       29.01     15.16 o
   4   2   8     1021.12      979.41     33.26 o
   6   2   8      340.02      357.70     20.38 o
   8   2   8     1149.16     1220.40     21.26 o
  10   2   8      333.52      419.63     16.31 o
  12   2   8      674.48      596.17     14.71 o
  14   2   8     1241.03     1092.05     41.25 o
  16   2   8       14.11       11.80     11.66 o
  18   2   8       81.68      100.21      8.56 o
  20   2   8      793.64      805.19     47.85 o
  22   2   8       88.86       75.86      8.52 o
 -23   3   8      118.26      120.74      6.33 o
 -21   3   8      334.08      387.42     15.83 o
 -19   3   8       23.93       24.07     10.34 o
 -17   3   8      432.06      433.50     20.16 o
 -15   3   8       17.50        0.00     11.10 o
 -13   3   8      169.28      151.28     13.68 o
 -11   3   8      290.25      334.48     14.93 o
  -9   3   8      102.95       95.25     21.05 o
  -7   3   8     3079.22     3161.38    107.10 o
  -5   3   8     1095.76     1218.13     37.59 o
  -3   3   8      130.88      111.73     12.28 o
  -1   3   8     3096.00     3162.01     39.14 o
   1   3   8     1412.11     1664.46    219.21 o
   3   3   8       88.06       90.11     14.84 o
   5   3   8        1.33        7.12     21.51 o
   7   3   8      147.87      137.29      8.92 o
   9   3   8       33.16       32.95      6.10 o
  11   3   8       72.66       76.20      6.08 o
  13   3   8      266.64      254.56      8.15 o
  15   3   8       16.99       22.47      5.97 o
  17   3   8        2.17        1.19      8.32 o
  19   3   8      226.05      256.12     14.74 o
  21   3   8        4.93        5.37      5.10 o
  23   3   8       11.75        4.71      6.65 o
 -24   4   8       42.40       38.19      5.73 o
 -22   4   8       20.82       15.92      5.10 o
 -20   4   8      391.07      378.26     16.96 o
 -18   4   8      599.91      594.88     22.16 o
 -16   4   8        0.05        2.39     10.78 o
 -14   4   8       54.66       43.80     11.12 o
 -12   4   8      191.22      146.04     13.42 o
 -10   4   8     1459.07     1473.48     32.31 o
  -8   4   8        2.27       -1.44      7.78 o
  -6   4   8      542.10      657.46     19.34 o
  -4   4   8      147.71      141.21     21.37 o
  -2   4   8       76.03       84.57     13.47 o
   0   4   8      527.78      459.75     18.91 o
   2   4   8        7.26       -9.54     21.25 o
   4   4   8      150.81      121.58      9.95 o
   6   4   8     1737.60     1770.49     17.81 o
   8   4   8     2172.25     2233.46     20.56 o
  10   4   8      496.92      472.24     10.50 o
  12   4   8     1507.64     1508.78     19.11 o
  14   4   8      648.14      665.58     14.21 o
  16   4   8      537.34      516.78     13.54 o
  18   4   8        0.47       -5.79      6.26 o
  20   4   8     1083.76     1122.47     36.82 o
  22   4   8      105.84      128.11      8.09 o
 -23   5   8      101.72       95.49      5.16 o
 -21   5   8     3518.71     3319.84     42.08 o
 -19   5   8     3258.95     3059.88     35.99 o
 -17   5   8     1457.45     1357.36     44.64 o
 -15   5   8      196.25      144.24      8.95 o
 -13   5   8        0.04        0.47      7.67 o
 -11   5   8        2.33       15.55      7.65 o
  -9   5   8     1748.36     1691.19     24.34 o
  -7   5   8     1004.16     1071.66     19.02 o
  -5   5   8      551.83      589.31     13.86 o
  -3   5   8       22.14       22.08     11.11 o
  -1   5   8      139.29      151.42      8.84 o
   1   5   8     1127.85     1242.36     26.81 o
   3   5   8        0.35        7.50      9.95 o
   5   5   8        4.87       13.17      9.96 o
   7   5   8      733.29      791.59     14.90 o
   9   5   8       86.54       78.46      6.48 o
  11   5   8      249.89      251.74      8.39 o
  13   5   8     1656.64     1583.48     23.15 o
  15   5   8     1525.20     1561.12     18.91 o
  17   5   8      164.10      173.27      8.70 o
  19   5   8      591.43      596.26     11.78 o
  21   5   8        7.44        5.93      7.37 o
 -22   6   8        7.73        1.93      4.48 o
 -20   6   8      124.20      132.42      7.49 o
 -18   6   8       11.29       17.04      6.47 o
 -16   6   8       72.67       63.79      8.10 o
 -14   6   8       66.22       62.59      7.78 o
 -12   6   8      137.21      128.33      9.59 o
 -10   6   8      623.68      590.33     16.66 o
  -8   6   8     1877.56     1900.70     35.14 o
  -6   6   8      401.73      439.90     14.10 o
  -4   6   8       67.78       64.57     13.44 o
  -2   6   8        6.92        6.37     10.63 o
   0   6   8      789.90      847.36     23.54 o
   2   6   8     3032.41     2841.38     41.66 o
   4   6   8     1022.73      995.57     25.45 o
   6   6   8     2204.47     2110.90     36.91 o
   8   6   8     6610.32     6628.24    118.40 o
  10   6   8     3575.03     3528.38     56.02 o
  12   6   8        1.12        3.06      7.34 o
  14   6   8     3447.77     3413.77     32.29 o
  16   6   8      143.32      164.87      8.48 o
  18   6   8       45.14       33.55      8.83 o
  20   6   8       17.60       30.33      7.48 o
 -21   7   8      820.04      858.37     15.36 o
 -19   7   8       90.82       59.29      6.08 o
 -17   7   8     3618.15     3621.43     42.45 o
 -15   7   8      230.00      238.81     10.47 o
 -13   7   8      389.80      364.57     12.73 o
 -11   7   8     1232.99     1182.55     38.43 o
  -9   7   8      206.50      212.04      8.18 o
  -7   7   8     1244.04     1396.73     20.62 o
  -5   7   8       16.90       13.60      7.54 o
  -3   7   8      506.08      580.42     43.75 o
  -1   7   8      686.56      695.41     22.25 o
   1   7   8     1022.99      984.95     25.93 o
   3   7   8      623.05      515.83     20.13 o
   5   7   8       11.21        7.12      9.79 o
   7   7   8       27.66       33.83      9.50 o
   9   7   8      184.36      184.58     13.64 o
  11   7   8      456.13      468.83     20.48 o
  13   7   8     2934.45     2877.51     76.21 o
  15   7   8       22.10       28.02      6.23 o
  17   7   8        1.34       -9.21      9.21 o
  19   7   8        0.11       -2.71      7.91 o
 -20   8   8      162.51      192.35      6.19 o
 -18   8   8       72.71       80.32      8.59 o
 -16   8   8      204.73      194.82     12.21 o
 -14   8   8     1156.91     1156.43     39.25 o
 -12   8   8       45.57       42.83      7.65 o
 -10   8   8     1037.76     1101.76     27.45 o
  -8   8   8        1.06        1.97      5.95 o
  -6   8   8      236.62      216.65      8.36 o
  -4   8   8      109.75       95.82      6.89 o
  -2   8   8       22.31       24.52      7.43 o
   0   8   8       95.40       80.93     10.35 o
   2   8   8       96.12      118.55     12.08 o
   4   8   8     1544.43     1441.58     31.71 o
   6   8   8      577.77      552.12     20.60 o
   8   8   8      204.02      202.86     14.78 o
  10   8   8        4.42       14.00      8.91 o
  12   8   8      200.40      174.02     12.86 o
  14   8   8      283.62      307.70     16.19 o
  16   8   8       28.36       36.49      9.75 o
  18   8   8        0.00       -4.29      8.72 o
 -17   9   8      698.78      725.11     11.64 o
 -15   9   8      110.95      119.14      7.10 o
 -13   9   8       12.54        2.00      5.57 o
 -11   9   8     1807.35     1777.08     36.65 o
  -9   9   8     1744.10     1856.45     26.39 o
  -7   9   8       89.54       84.47      6.73 o
  -5   9   8      481.83      520.14     16.14 o
  -3   9   8      124.67       93.57     15.24 o
  -1   9   8      342.71      304.85     22.72 o
   1   9   8        8.11       41.14     28.80 o
   3   9   8      299.35      273.76     18.95 o
   5   9   8      151.64      161.21     11.65 o
   7   9   8        1.88        4.35      6.87 o
   9   9   8      594.79      697.99     83.89 o
  11   9   8      109.86      113.40     13.04 o
  13   9   8       11.25       14.05      7.23 o
  15   9   8       25.63       13.09      6.13 o
 -16  10   8        2.75        3.61      6.53 o
 -14  10   8        2.44        3.94      7.24 o
 -12  10   8       81.03       68.62      5.95 o
 -10  10   8        2.22        2.57      5.08 o
  -8  10   8        0.81        3.18      5.21 o
  -6  10   8        3.55        7.24      6.61 o
  -4  10   8      819.85      767.58     27.22 o
  -2  10   8      252.49      189.93     12.06 o
   0  10   8      308.98      273.78     10.75 o
   2  10   8      134.15      127.82      9.32 o
   4  10   8       61.26       42.68      6.82 o
   6  10   8      824.80      843.99     16.33 o
   8  10   8      111.08      100.58      7.00 o
  10  10   8      154.23      156.49     10.52 o
  12  10   8       49.52       53.34      5.81 o
  14  10   8      131.51      145.46      8.84 o
 -13  11   8      303.81      296.64     10.76 o
 -11  11   8       90.44      101.96      8.73 o
  -9  11   8      302.38      308.60      9.72 o
  -7  11   8      213.43      207.37      8.74 o
  -5  11   8     1008.33     1008.35     17.29 o
  -3  11   8     1058.14     1173.09     26.12 o
  -1  11   8      258.74      280.05     10.39 o
   1  11   8     1057.87     1093.78     18.15 o
   3  11   8     2792.05     2834.34    132.05 o
   5  11   8      135.39      126.21      7.81 o
   7  11   8      133.09      146.37      7.39 o
   9  11   8       15.09       13.63      5.14 o
  11  11   8      175.99      178.96      6.60 o
  13  11   8        1.42        5.61      5.36 o
 -10  12   8      366.27      384.91     11.11 o
  -8  12   8       84.21       62.52      6.89 o
  -6  12   8       63.22       65.44      6.48 o
  -4  12   8       44.21       39.43      5.31 o
  -2  12   8        0.04       -5.33      5.33 o
   0  12   8        0.18       -2.47      5.39 o
   2  12   8      964.19     1062.14     38.16 o
   4  12   8        9.86        7.96      5.31 o
   6  12   8       29.54       29.77      4.98 o
   8  12   8       15.72       21.92      9.66 o
  10  12   8       82.37       84.71      6.58 o
  -7  13   8        8.46        9.19      6.32 o
  -5  13   8      137.38      132.56      5.51 o
  -3  13   8       19.98       29.33      4.82 o
  -1  13   8        7.74       14.53      4.82 o
   1  13   8       47.91       48.41      4.71 o
   3  13   8      258.60      261.27      6.91 o
   5  13   8        3.12       -1.31      6.01 o
 -23   1   9      175.34      146.67      7.91 o
 -21   1   9      753.51      822.91     42.74 o
 -19   1   9      311.28      292.61     10.33 o
 -17   1   9      214.25      208.71     16.09 o
 -15   1   9     2097.49     2077.31     27.90 o
 -13   1   9      823.30      792.82     17.32 o
 -11   1   9      421.84      434.75     13.22 o
  -9   1   9       46.51       49.62      6.84 o
  -7   1   9     1552.64     1563.62     22.24 o
  -5   1   9     1512.63     1642.09     34.27 o
  -3   1   9       19.27       16.93      9.86 o
  -1   1   9     1243.23     1318.60     40.96 o
   1   1   9     1294.23     1271.19     46.95 o
   3   1   9      328.15      387.13     11.77 o
   5   1   9      460.40      496.92     10.39 o
   7   1   9     1716.36     1705.72     23.06 o
   9   1   9     2177.76     2144.48     38.33 o
  11   1   9      281.83      261.77     10.88 o
  13   1   9      420.95      396.77     12.73 o
  15   1   9      579.32      540.51     20.02 o
  17   1   9      311.68      309.13     11.32 o
  19   1   9      401.85      452.51     11.37 o
  21   1   9       42.76       40.30      5.76 o
 -22   2   9       39.98       33.90      5.18 o
 -20   2   9       43.63       45.87      5.97 o
 -18   2   9        2.17        8.67      9.91 o
 -16   2   9      356.61      378.51     17.58 o
 -14   2   9       26.16       20.24      7.98 o
 -12   2   9       23.05       15.89     14.43 o
 -10   2   9      764.79      747.69     16.57 o
  -8   2   9     1981.71     2036.35     25.58 o
  -6   2   9       73.74       78.40      7.87 o
  -4   2   9     1015.66     1034.63     18.10 o
  -2   2   9      671.27      675.23     16.27 o
   0   2   9     2208.18     2324.70     22.72 o
   2   2   9       13.39       26.91      8.55 o
   4   2   9       19.98       16.66      8.45 o
   6   2   9      365.01      367.58     11.24 o
   8   2   9        1.89       11.71      6.90 o
  10   2   9     1616.41     1560.86     22.84 o
  12   2   9      949.15      911.76     27.21 o
  14   2   9       57.56       62.33      7.15 o
  16   2   9      163.25      155.47      9.30 o
  18   2   9      366.64      398.86     11.34 o
  20   2   9       42.37       30.00      6.28 o
 -23   3   9       56.58       69.87      4.64 o
 -21   3   9       39.87       43.10      5.65 o
 -19   3   9      194.28      190.59      8.92 o
 -17   3   9      580.27      553.45     20.80 o
 -15   3   9       13.41       11.58     10.48 o
 -13   3   9        8.66       10.50      6.70 o
 -11   3   9      936.70      941.02     18.76 o
  -9   3   9      124.45      108.03      8.19 o
  -7   3   9       38.27       61.06      6.73 o
  -5   3   9      284.27      300.85      8.63 o
  -3   3   9      132.93      128.76      7.65 o
  -1   3   9      331.92      369.17      8.91 o
   1   3   9      963.77     1093.84     23.66 o
   3   3   9      318.66      348.72      8.86 o
   5   3   9      487.84      509.71     17.44 o
   7   3   9      708.81      736.13     19.45 o
   9   3   9      749.47      739.03     16.04 o
  11   3   9     1056.95     1003.82     18.48 o
  13   3   9      145.93      141.91      6.76 o
  15   3   9        0.00       31.58     25.59 o
  17   3   9        6.73       17.12     11.25 o
  19   3   9       68.73       70.38      5.84 o
  21   3   9      503.48      505.68     13.40 o
 -22   4   9      600.42      739.58     17.46 o
 -20   4   9      358.53      360.52     10.60 o
 -18   4   9       17.26       30.26      6.38 o
 -16   4   9      237.81      233.27     10.72 o
 -14   4   9        1.49        0.29      7.42 o
 -12   4   9     1441.72     1334.75     22.51 o
 -10   4   9     1828.59     1750.01     25.23 o
  -8   4   9     4254.31     4184.28    120.82 o
  -6   4   9      266.70      275.57      8.41 o
  -4   4   9      298.09      312.53      8.71 o
  -2   4   9       49.73       67.77      7.36 o
   0   4   9     1313.74     1403.07     18.78 o
   2   4   9     2129.75     2318.07     66.70 o
   4   4   9     3531.73     3760.49     53.90 o
   6   4   9      733.73      763.63     15.28 o
   8   4   9      648.98      635.74     11.93 o
  10   4   9     3218.04     3205.27     40.25 o
  12   4   9      317.51      301.28      7.84 o
  14   4   9        0.54        8.74      5.76 o
  16   4   9     1669.82     1770.46    111.86 o
  18   4   9      129.87      140.24     11.18 o
  20   4   9      186.88      204.62     10.19 o
 -21   5   9      704.22      804.01     12.53 o
 -19   5   9      836.74      829.68     16.38 o
 -17   5   9      382.37      393.02     12.31 o
 -15   5   9      409.91      394.89     13.34 o
 -13   5   9       51.61       52.93      7.65 o
 -11   5   9      850.55      835.34     18.12 o
  -9   5   9      293.96      270.94     11.24 o
  -7   5   9     1592.47     1586.67     23.60 o
  -5   5   9      331.02      352.86      9.50 o
  -3   5   9      357.00      352.43      9.32 o
  -1   5   9      637.13      712.29     47.01 o
   1   5   9     1588.96     1541.47     31.27 o
   3   5   9      189.48      162.95     12.94 o
   5   5   9     1284.77     1340.44     21.71 o
   7   5   9      843.41      830.75     14.78 o
   9   5   9      421.43      454.00     10.15 o
  11   5   9      812.47      826.93     18.82 o
  13   5   9      244.62      276.51     18.79 o
  15   5   9      468.79      477.06     12.23 o
  17   5   9      150.04      151.36     12.12 o
  19   5   9        0.02        2.84      7.68 o
 -20   6   9       15.84       24.51      4.85 o
 -18   6   9     2333.20     2402.45     24.93 o
 -16   6   9        1.30       -5.20      6.30 o
 -14   6   9        0.00       14.78     15.24 o
 -12   6   9       82.19       77.31      8.39 o
 -10   6   9      504.72      486.50     18.55 o
  -8   6   9      434.11      418.51     13.25 o
  -6   6   9     1652.87     1714.76    103.88 o
  -4   6   9     2141.68     2274.63    122.51 o
  -2   6   9     1324.63     1280.03     29.79 o
   0   6   9      236.27      264.21     14.85 o
   2   6   9     1405.08     1242.73     29.26 o
   4   6   9       86.01       84.24     10.61 o
   6   6   9      291.63      299.44     11.04 o
   8   6   9        0.26       -6.38      6.38 o
  10   6   9     1960.71     1994.75     53.00 o
  12   6   9        0.04        7.39      7.01 o
  14   6   9       62.22       65.65      6.83 o
  16   6   9      451.43      443.31     16.00 o
  18   6   9       68.94       87.12      8.90 o
 -19   7   9       33.64       58.72      7.08 o
 -17   7   9      261.00      218.36     12.59 o
 -15   7   9      120.27      107.09      7.89 o
 -13   7   9      185.99      177.63      9.63 o
 -11   7   9        2.19        6.38      7.43 o
  -9   7   9        6.74       15.55      7.75 o
  -7   7   9       18.47       24.53     13.69 o
  -5   7   9       26.86       36.77     10.10 o
  -3   7   9      242.16      230.00     15.11 o
  -1   7   9      170.09      186.24     14.12 o
   1   7   9      232.64      287.10     15.91 o
   3   7   9     2687.28     2719.52     42.85 o
   5   7   9       66.25       59.51     10.38 o
   7   7   9      609.75      597.29     20.96 o
   9   7   9      513.48      486.65     19.28 o
  11   7   9        8.38       14.79      7.12 o
  13   7   9      110.70      127.10     12.49 o
  15   7   9      362.21      384.26      9.98 o
  17   7   9       55.72       41.97      8.54 o
 -18   8   9      108.42      120.17      7.20 o
 -16   8   9     2766.88     2899.17     82.97 o
 -14   8   9      830.68      843.59     25.46 o
 -12   8   9      430.73      470.09     23.62 o
 -10   8   9      223.41      220.22     22.77 o
  -8   8   9      898.31      851.43     25.48 o
  -6   8   9        0.19        4.29      9.34 o
  -4   8   9      553.41      451.97     19.03 o
  -2   8   9      662.63      582.62     21.56 o
   0   8   9      881.98      729.60     23.62 o
   2   8   9     6001.95     5678.80     62.00 o
   4   8   9      285.18      260.26     15.60 o
   6   8   9      442.71      415.42     18.00 o
   8   8   9      343.70      335.45     16.40 o
  10   8   9     2013.05     2098.28     35.08 o
  12   8   9      118.10      112.09     10.09 o
  14   8   9       23.42       24.97      6.76 o
 -17   9   9      817.51      798.40     15.44 o
 -15   9   9        1.21        4.38      5.35 o
 -13   9   9       13.24        3.11      7.18 o
 -11   9   9        0.01       -8.08      8.08 o
  -9   9   9        2.30        4.28      8.46 o
  -7   9   9       13.48        7.22      8.77 o
  -5   9   9      346.44      363.54     16.84 o
  -3   9   9       95.64       82.25     11.22 o
  -1   9   9        1.29        6.66      9.01 o
   1   9   9       56.86       54.87     10.25 o
   3   9   9        2.25        5.97      8.49 o
   5   9   9        3.12       -7.15      8.66 o
   7   9   9      266.32      229.07     13.91 o
   9   9   9       10.00       19.67      8.12 o
  11   9   9      673.22      647.33     18.71 o
  13   9   9       79.67       63.77      7.84 o
 -14  10   9      148.08      147.56      8.73 o
 -12  10   9     1736.06     1744.87     27.43 o
 -10  10   9      304.24      341.72     14.43 o
  -8  10   9       95.34       61.46      6.82 o
  -6  10   9      780.28      768.00     15.25 o
  -4  10   9      124.72      168.48      8.29 o
  -2  10   9       16.49       28.82      8.67 o
   0  10   9      126.16      133.16     11.59 o
   2  10   9      124.95      105.84     11.02 o
   4  10   9      920.86      898.96     24.09 o
   6  10   9     2641.93     2618.65     38.12 o
   8  10   9       28.92       15.11      7.25 o
  10  10   9       30.02       38.99      7.71 o
  12  10   9      398.63      426.50     13.25 o
 -13  11   9      149.93      142.09      7.04 o
 -11  11   9      415.83      428.82     12.86 o
  -9  11   9     2358.13     2483.19     31.44 o
  -7  11   9       25.23       26.65      5.44 o
  -5  11   9        7.00        5.78      5.59 o
  -3  11   9        0.42       -1.84      5.87 o
  -1  11   9      123.98      120.98      9.25 o
   1  11   9        3.24        6.18      5.95 o
   3  11   9     2083.53     2010.16     32.00 o
   5  11   9      149.16      144.65     10.47 o
   7  11   9      517.99      537.26     15.93 o
   9  11   9      685.99      796.55     17.58 o
  11  11   9      490.39      574.29     13.29 o
  -8  12   9        9.36       -0.62      6.07 o
  -6  12   9       15.20       18.91      5.58 o
  -4  12   9       10.40       19.76      6.57 o
  -2  12   9       20.05       13.02      8.29 o
   0  12   9       86.96       61.42      8.58 o
   2  12   9        2.87        2.01      6.47 o
   4  12   9       70.46       59.21      6.83 o
   6  12   9      644.67      640.35     14.65 o
   8  12   9        1.51        5.68      5.42 o
 -20   0  10      639.47      599.20     15.49 o
 -18   0  10     1001.00     1050.51     16.10 o
 -16   0  10       42.71       31.97      9.90 o
 -14   0  10      629.22      593.39     21.60 o
 -12   0  10       49.72       32.69     10.86 o
 -10   0  10      144.71      171.36     13.50 o
  -8   0  10       59.37       42.39     11.30 o
  -6   0  10     6751.31     6720.01     66.81 o
  -4   0  10    16915.59    16537.65    103.01 o
  -2   0  10     4813.36     4703.83     54.74 o
   0   0  10     2186.17     2321.27     38.80 o
   2   0  10       14.87       15.25     10.66 o
   4   0  10        5.54        0.79      9.92 o
   6   0  10       79.72       92.62     10.26 o
   8   0  10     4121.55     3596.39     48.98 o
  10   0  10      159.97      206.10     14.38 o
  12   0  10     2262.74     2028.53     37.12 o
  14   0  10     1257.23     1088.53     26.92 o
  16   0  10        1.98        1.36     10.08 o
  18   0  10      329.98      322.32     13.63 o
  20   0  10      300.21      288.74     10.31 o
 -21   1  10      517.06      497.19      9.33 o
 -19   1  10      142.07      112.17      5.35 o
 -17   1  10      440.12      436.46      9.63 o
 -15   1  10      850.32      894.82     16.98 o
 -13   1  10      812.64      836.81     15.73 o
 -11   1  10      204.09      192.20     11.91 o
  -9   1  10       27.09       19.93      8.66 o
  -7   1  10       12.51        4.96      7.47 o
  -5   1  10      780.96      751.35     17.38 o
  -3   1  10       95.82       97.42      7.68 o
  -1   1  10      992.98      961.20     18.12 o
   1   1  10     1608.08     1598.26     23.10 o
   3   1  10        4.45        2.61      6.41 o
   5   1  10        0.33        7.04      6.98 o
   7   1  10       85.00       91.90      7.44 o
   9   1  10      156.73      144.31      8.53 o
  11   1  10        1.13        3.45      6.46 o
  13   1  10      126.64      114.61     10.75 o
  15   1  10      144.97      124.60      8.53 o
  17   1  10       47.93       43.39     10.70 o
  19   1  10        0.04       -4.74      5.75 o
 -20   2  10      871.33      822.79     13.19 o
 -18   2  10       49.15       49.40      6.35 o
 -16   2  10      513.13      498.41     14.31 o
 -14   2  10      241.76      238.91     10.54 o
 -12   2  10        1.09        8.52      6.34 o
 -10   2  10     1352.26     1284.45     21.51 o
  -8   2  10       35.61       45.43      9.74 o
  -6   2  10      489.47      474.74     13.64 o
  -4   2  10       35.39       29.92      8.15 o
  -2   2  10      697.88      679.87     15.71 o
   0   2  10      340.85      345.77     12.03 o
   2   2  10      499.45      498.02     11.06 o
   4   2  10       10.29        6.89      7.81 o
   6   2  10      213.99      226.43      9.80 o
   8   2  10      418.59      355.27     12.33 o
  10   2  10     1243.13     1165.71     20.07 o
  12   2  10        0.15        4.93      6.68 o
  14   2  10      899.32      962.24     24.88 o
  16   2  10     3180.72     3240.59     71.64 o
  18   2  10      239.17      271.51     12.52 o
  20   2  10        5.13        7.39      6.99 o
 -21   3  10      114.99      117.62      5.32 o
 -19   3  10      126.02      132.67      6.92 o
 -17   3  10       18.80       19.38      6.27 o
 -15   3  10      270.92      264.48     11.07 o
 -13   3  10      107.83      102.66      6.91 o
 -11   3  10      406.23      415.43     17.46 o
  -9   3  10     2137.52     2185.92     26.88 o
  -7   3  10      377.85      403.11     16.21 o
  -5   3  10       21.81       45.51      7.90 o
  -3   3  10      599.19      598.95     16.42 o
  -1   3  10       61.15       53.35      6.83 o
   1   3  10      382.32      413.48      8.56 o
   3   3  10        1.12        3.77      6.91 o
   5   3  10       92.94      114.08      9.37 o
   7   3  10       90.81       82.37      7.19 o
   9   3  10     1122.08     1064.52     18.75 o
  11   3  10     1214.95     1193.62     19.86 o
  13   3  10      107.39       98.89      7.99 o
  15   3  10      648.51      660.02     21.26 o
  17   3  10      414.58      444.03     10.80 o
  19   3  10      148.19      126.62      8.80 o
 -20   4  10      745.22      819.60     12.65 o
 -18   4  10      151.84      154.80      8.00 o
 -16   4  10       65.74       70.48      7.29 o
 -14   4  10      276.39      282.33     11.43 o
 -12   4  10        1.15        3.84      7.50 o
 -10   4  10      610.26      565.05     24.14 o
  -8   4  10        2.14       -3.34      7.45 o
  -6   4  10       73.99       74.45      6.69 o
  -4   4  10      360.87      376.87      9.94 o
  -2   4  10      525.34      504.00     11.05 o
   0   4  10      536.47      504.74     13.19 o
   2   4  10     1055.95     1139.49     15.35 o
   4   4  10     3124.32     3351.66     30.62 o
   6   4  10       58.85       48.74      6.12 o
   8   4  10      482.19      488.03     17.47 o
  10   4  10      622.69      618.22     17.06 o
  12   4  10        3.43        2.90      5.76 o
  14   4  10      576.64      658.13     23.56 o
  16   4  10       95.57      108.53      7.87 o
  18   4  10       25.63       37.36      8.00 o
 -19   5  10      682.76      673.04     12.11 o
 -17   5  10      103.63      108.24      7.28 o
 -15   5  10       83.88       90.16      7.73 o
 -13   5  10      586.01      595.23     15.12 o
 -11   5  10       75.33       82.76      7.80 o
  -9   5  10      419.66      408.08     13.39 o
  -7   5  10        7.86       15.21      7.94 o
  -5   5  10      928.15      926.96     18.13 o
  -3   5  10       45.56       57.05      7.86 o
  -1   5  10      485.66      472.56     34.72 o
   1   5  10      402.02      419.36     17.76 o
   3   5  10       77.22       89.70     10.45 o
   5   5  10      205.02      221.75      9.61 o
   7   5  10        7.33       -2.09      5.97 o
   9   5  10      503.64      497.43     10.48 o
  11   5  10      545.80      567.17     15.18 o
  13   5  10        2.91       -2.27      5.42 o
  15   5  10       87.49       97.24     10.83 o
  17   5  10      275.57      263.93     11.68 o
 -20   6  10      486.25      456.12      7.84 o
 -18   6  10      136.35      143.48      6.77 o
 -16   6  10      425.81      467.62     36.95 o
 -14   6  10      131.08      144.25     12.38 o
 -12   6  10       46.18       47.11      7.00 o
 -10   6  10      454.63      459.20     13.85 o
  -8   6  10      640.93      617.90     15.93 o
  -6   6  10      160.82      163.45      9.09 o
  -4   6  10      125.66      107.63      8.64 o
  -2   6  10      444.37      410.12     18.02 o
   0   6  10        7.91        9.74      9.84 o
   2   6  10     2008.74     1928.59     35.98 o
   4   6  10       25.24       25.48      6.87 o
   6   6  10      795.01      828.08     25.34 o
   8   6  10      223.44      206.16     14.93 o
  10   6  10        1.35        6.25      5.96 o
  12   6  10       70.12       66.26      6.95 o
  14   6  10      606.33      629.46     17.33 o
  16   6  10      260.88      279.66     11.47 o
 -19   7  10        0.41       -0.95      5.33 o
 -17   7  10     1628.16     1651.87     17.36 o
 -15   7  10      139.35      132.72      7.50 o
 -13   7  10      896.75      874.55     19.12 o
 -11   7  10     1117.86     1086.37     42.24 o
  -9   7  10      482.88      494.96     15.61 o
  -7   7  10      221.76      217.71     11.77 o
  -5   7  10       25.08       18.50      9.61 o
  -3   7  10     1354.07     1283.07     30.14 o
  -1   7  10     1223.61     1137.43     28.32 o
   1   7  10      484.10      466.01     19.51 o
   3   7  10      995.11     1052.52     52.84 o
   5   7  10      229.33      226.77     13.89 o
   7   7  10        6.80       -2.75      8.86 o
   9   7  10     1862.57     1885.69     32.99 o
  11   7  10      890.10      933.35     22.01 o
  13   7  10        2.99       10.64      6.15 o
  15   7  10      103.53      104.53      9.76 o
 -16   8  10      178.08      181.57      6.27 o
 -14   8  10      340.82      343.78      9.12 o
 -12   8  10        4.39        5.44      6.08 o
 -10   8  10        0.25       -6.78      8.65 o
  -8   8  10      267.07      253.72     14.35 o
  -6   8  10        0.19       -4.41      9.04 o
  -4   8  10        2.57       -1.69      9.00 o
  -2   8  10       43.18       20.59      8.98 o
   0   8  10       60.36       73.44     10.27 o
   2   8  10      438.36      406.23     17.77 o
   4   8  10      552.92      547.83     19.62 o
   6   8  10       80.60       84.80      9.80 o
   8   8  10       34.61       28.43      8.22 o
  10   8  10       33.88       28.79      7.88 o
  12   8  10       21.11       36.46      7.19 o
  14   8  10       84.94       97.88      7.16 o
 -15   9  10       19.50        9.06      5.77 o
 -13   9  10      135.87      143.50      9.31 o
 -11   9  10      123.02      103.01      9.80 o
  -9   9  10       56.26       42.09      8.16 o
  -7   9  10        2.76        1.52      7.86 o
  -5   9  10      136.89      143.36     12.05 o
  -3   9  10      198.26      220.23     14.27 o
  -1   9  10       57.02       42.56      9.20 o
   1   9  10      424.28      468.65     18.37 o
   3   9  10        0.68        3.67      8.23 o
   5   9  10      183.34      162.88     11.99 o
   7   9  10      995.63     1035.38     23.88 o
   9   9  10        6.78       10.85      6.97 o
  11   9  10      332.94      347.38     12.87 o
  13   9  10       33.55       36.37      5.59 o
 -12  10  10      199.88      190.82      9.12 o
 -10  10  10      137.37      127.31      8.75 o
  -8  10  10       15.72       14.91      6.85 o
  -6  10  10       22.75       21.47      7.83 o
  -4  10  10      129.15      109.93     10.02 o
  -2  10  10      187.83      198.04     12.37 o
   0  10  10       15.54        7.96      8.03 o
   2  10  10      384.69      372.09     15.33 o
   4  10  10      379.70      350.36     14.54 o
   6  10  10      108.20       72.58      8.85 o
   8  10  10       63.85       49.65      7.20 o
  10  10  10        0.67        4.21      5.64 o
  12  10  10       40.81       34.44      5.12 o
  -9  11  10      979.55     1038.39     17.74 o
  -7  11  10     1419.25     1459.92     22.81 o
  -5  11  10      670.87      658.68     16.77 o
  -3  11  10        7.88       10.33      6.68 o
  -1  11  10     1631.09     1542.79     25.81 o
   1  11  10       31.97       23.51      7.25 o
   3  11  10      157.95      153.33     10.04 o
   5  11  10       52.12       91.43      8.35 o
   7  11  10      175.64      131.88      7.92 o
   9  11  10      323.77      367.01     10.00 o
  -6  12  10      114.66      146.31      6.83 o
  -4  12  10      194.71      203.27      8.47 o
  -2  12  10      129.07      103.48      7.04 o
   0  12  10        3.04        3.57      5.72 o
   2  12  10       76.04      106.17      6.71 o
   4  12  10        7.07       14.61      5.25 o
 -19   1  11      101.00       91.73      8.49 o
 -17   1  11      491.06      473.31     22.49 o
 -15   1  11        1.22       -3.28      6.57 o
 -13   1  11        1.00       -0.48      6.91 o
 -11   1  11      104.58       86.93      8.56 o
  -9   1  11      505.57      512.03     14.65 o
  -7   1  11     1393.77     1365.69     22.54 o
  -5   1  11     3402.84     3140.12     33.24 o
  -3   1  11    13695.95    12774.33    201.24 o
  -1   1  11      760.66      677.46     31.25 o
   1   1  11       57.75       52.63      7.89 o
   3   1  11      356.61      361.50      9.70 o
   5   1  11        0.15        2.34      6.72 o
   7   1  11       62.03       56.34      6.72 o
   9   1  11       80.77       65.60      6.82 o
  11   1  11     1623.27     1575.03     22.48 o
  13   1  11     2490.24     2521.52     26.88 o
  15   1  11       63.84       64.63      8.79 o
  17   1  11     1347.65     1461.97     16.63 o
 -20   2  11        0.49       -6.68      6.68 o
 -18   2  11      133.14      125.14      6.45 o
 -16   2  11      146.60      137.13      5.93 o
 -14   2  11       27.42       33.63      5.85 o
 -12   2  11      189.99      196.03      9.69 o
 -10   2  11        0.01        0.55      6.30 o
  -8   2  11      761.68      739.65     28.60 o
  -6   2  11     1553.52     1437.79     23.05 o
  -4   2  11       59.93       52.71      7.97 o
  -2   2  11     1031.99     1018.88     37.57 o
   0   2  11     1099.81     1129.54     18.73 o
   2   2  11     1074.48     1066.34     19.28 o
   4   2  11     1215.50     1204.73     37.61 o
   6   2  11        1.62       -1.66      6.63 o
   8   2  11        2.65        2.07      6.62 o
  10   2  11      259.41      239.49     10.25 o
  12   2  11        0.29       -3.16      5.80 o
  14   2  11        1.22        2.12      5.94 o
  16   2  11        0.01        7.45      6.14 o
  18   2  11       19.22       21.26      7.04 o
 -19   3  11      392.66      457.43     10.30 o
 -17   3  11      152.57      178.53      9.31 o
 -15   3  11      231.04      226.50      9.40 o
 -13   3  11      468.82      494.25     12.60 o
 -11   3  11      427.48      460.81     12.69 o
  -9   3  11      103.02      114.68     10.13 o
  -7   3  11     2848.28     2881.79     61.45 o
  -5   3  11      652.62      650.96     15.64 o
  -3   3  11       13.08       17.28      6.84 o
  -1   3  11       66.50       74.70      5.79 o
   1   3  11        6.34       -2.50      8.25 o
   3   3  11     1804.53     1866.09     44.73 o
   5   3  11       14.11       11.63      6.96 o
   7   3  11      580.30      563.45     27.74 o
   9   3  11      124.36      121.80      8.13 o
  11   3  11     1286.14     1282.02     19.59 o
  13   3  11        3.80        5.93      6.21 o
  15   3  11      489.06      526.07     19.44 o
  17   3  11      232.88      246.61      7.24 o
 -18   4  11      180.87      169.59      6.87 o
 -16   4  11       61.34       43.93      6.03 o
 -14   4  11        9.04       17.82      6.23 o
 -12   4  11       21.72       16.24      7.49 o
 -10   4  11       28.09       24.87      6.08 o
  -8   4  11      270.34      269.95      8.91 o
  -6   4  11      703.39      730.67     13.25 o
  -4   4  11      601.66      612.82     13.78 o
  -2   4  11     1270.71     1282.71     20.34 o
   0   4  11       61.48       69.17      8.19 o
   2   4  11      169.20      174.60      7.07 o
   4   4  11      386.71      368.41      8.86 o
   6   4  11      176.70      162.86      6.75 o
   8   4  11        9.26        7.76      5.63 o
  10   4  11        0.66        6.17      7.67 o
  12   4  11      169.10      170.54      8.69 o
  14   4  11     1154.85     1176.76     24.00 o
  16   4  11       10.01       11.91      7.89 o
 -19   5  11       68.92       84.50      6.31 o
 -17   5  11      332.63      381.23     14.06 o
 -15   5  11      349.23      352.29     10.38 o
 -13   5  11      110.62      116.06      7.90 o
 -11   5  11      735.99      682.33     15.45 o
  -9   5  11      184.33      174.88      9.33 o
  -7   5  11     1318.75     1349.01     21.29 o
  -5   5  11      258.48      244.38     10.24 o
  -3   5  11        1.11        5.02     15.27 o
  -1   5  11      163.61      170.06     12.15 o
   1   5  11     1840.60     1843.56     33.30 o
   3   5  11        0.82       10.28     12.67 o
   5   5  11       47.17       43.25      7.05 o
   7   5  11      259.70      272.22      7.69 o
   9   5  11        5.46       -6.59      9.09 o
  11   5  11       10.67       14.44      5.27 o
  13   5  11      487.14      542.47     10.62 o
  15   5  11       18.30       47.77      8.19 o
 -18   6  11      406.26      456.46      7.74 o
 -16   6  11      390.35      391.73      9.23 o
 -14   6  11      275.87      271.78      9.14 o
 -12   6  11        2.09        0.67      6.02 o
 -10   6  11      978.45      975.80     32.44 o
  -8   6  11      416.60      405.03     13.72 o
  -6   6  11       12.86       11.52      7.21 o
  -4   6  11      339.08      373.09     17.63 o
  -2   6  11      151.59      150.25     11.38 o
   0   6  11      108.20      118.66     11.09 o
   2   6  11      253.55      248.48      9.81 o
   4   6  11      819.86      845.21     16.13 o
   6   6  11       13.04        4.36      6.55 o
   8   6  11      148.42      159.92      7.58 o
  10   6  11      652.47      685.69     10.32 o
  12   6  11      215.23      204.36      7.18 o
  14   6  11       19.89       26.31      8.98 o
 -15   7  11       83.63       85.59     12.09 o
 -13   7  11        0.15       -7.58      7.58 o
 -11   7  11        4.61        4.30      5.81 o
  -9   7  11       34.44       50.43      6.77 o
  -7   7  11      627.96      665.08     38.65 o
  -5   7  11      196.74      208.16     13.35 o
  -3   7  11      196.38      188.92     13.04 o
  -1   7  11       53.52       61.59      9.89 o
   1   7  11     1014.94      946.79     31.25 o
   3   7  11     1114.63     1095.21     26.66 o
   5   7  11      148.20      168.46      7.62 o
   7   7  11       29.42       31.96      7.93 o
   9   7  11      100.64       92.81      9.22 o
  11   7  11       50.23       52.89      7.01 o
 -14   8  11      694.27      731.04     15.61 o
 -12   8  11        5.96       15.58      6.65 o
 -10   8  11       42.02       40.29      7.61 o
  -8   8  11       10.05       23.43      8.03 o
  -6   8  11      428.82      387.68     16.20 o
  -4   8  11       59.29       55.72      9.50 o
  -2   8  11       77.44       79.90      9.79 o
   0   8  11      211.96      224.21      9.08 o
   2   8  11      117.25      159.74     11.52 o
   4   8  11      491.89      494.04     17.07 o
   6   8  11      774.42      790.03     20.32 o
   8   8  11        0.18        5.11      6.79 o
  10   8  11     1101.08     1247.32     21.22 o
  12   8  11     1092.63     1108.48     16.87 o
 -13   9  11      148.83      143.12      7.60 o
 -11   9  11        4.91        7.57      6.11 o
  -9   9  11       13.33       24.43      6.83 o
  -7   9  11      115.41      142.76     10.62 o
  -5   9  11      254.67      238.91     12.69 o
  -3   9  11     1622.02     1571.22     28.73 o
  -1   9  11      933.49      886.47     22.01 o
   1   9  11       78.15       85.34      9.57 o
   3   9  11      213.94      187.33     11.38 o
   5   9  11      479.26      452.01     15.11 o
   7   9  11       29.69       30.58      6.41 o
   9   9  11      583.86      607.40     14.64 o
  11   9  11      727.96      803.22     13.59 o
 -10  10  11      230.40      207.67      8.67 o
  -8  10  11      421.96      411.29     12.75 o
  -6  10  11     1515.58     1526.39     24.15 o
  -4  10  11       85.06      114.52      9.33 o
  -2  10  11      815.47      828.07     19.26 o
   0  10  11      345.32      352.74     13.33 o
   2  10  11     1928.10     1881.23     27.56 o
   4  10  11      220.00      251.45     11.24 o
   6  10  11      258.05      278.80     10.29 o
   8  10  11       15.39       16.58      5.35 o
  -7  11  11        0.68        2.50      5.10 o
  -5  11  11       12.19       15.66      5.30 o
  -3  11  11      505.71      573.93     13.53 o
  -1  11  11        2.01       -4.53      5.65 o
   1  11  11     1118.36     1260.86     19.48 o
   3  11  11      142.05      142.55      7.62 o
   5  11  11      391.08      444.28     10.73 o
 -18   0  12        8.06        7.02      7.47 o
 -16   0  12      901.06      889.91     19.26 o
 -14   0  12     1277.24     1220.12     25.24 o
 -12   0  12      663.37      647.64     20.92 o
 -10   0  12        2.33        3.21      9.63 o
  -8   0  12      603.18      611.12     21.87 o
  -6   0  12      425.74      392.16     18.93 o
  -4   0  12       45.78        5.71     11.26 o
  -2   0  12    12393.59    11375.13     89.23 o
   0   0  12       31.85       22.75     11.17 o
   2   0  12       29.59       22.85      9.57 o
   4   0  12      932.11      836.80     23.98 o
   6   0  12      161.76      141.76     12.30 o
   8   0  12     1939.40     1726.54     32.98 o
  10   0  12     2407.32     2217.38     35.64 o
  12   0  12     1223.75     1069.65     23.81 o
  14   0  12       60.53      107.31      9.64 o
  16   0  12      310.19      378.79     12.16 o
 -17   1  12       67.09       65.64      5.49 o
 -15   1  12       18.95       25.68      5.83 o
 -13   1  12        0.90       -2.28      6.38 o
 -11   1  12        3.21        2.72      6.84 o
  -9   1  12        3.96        3.27      7.02 o
  -7   1  12     1098.07     1022.64     19.37 o
  -5   1  12       62.65       56.88      8.06 o
  -3   1  12      488.67      426.07     13.62 o
  -1   1  12     1086.42     1008.97     20.13 o
   1   1  12      151.07      142.19      8.67 o
   3   1  12      150.62      133.62      8.57 o
   5   1  12      217.90      196.19     14.00 o
   7   1  12       46.94       40.82      6.53 o
   9   1  12        8.96       10.75      5.92 o
  11   1  12       37.41       26.59      5.57 o
  13   1  12       49.73       59.38     11.51 o
  15   1  12       48.89       52.04      5.68 o
 -18   2  12       89.04       97.87      7.28 o
 -16   2  12      381.32      387.98     14.34 o
 -14   2  12        5.82        6.60      6.15 o
 -12   2  12       63.59       51.06      6.78 o
 -10   2  12     1052.56     1084.72     18.85 o
  -8   2  12     2063.59     2069.78     73.96 o
  -6   2  12       81.22       81.76      9.04 o
  -4   2  12        0.07       -2.59      7.49 o
  -2   2  12      295.35      318.72      9.49 o
   0   2  12       12.75        5.13      7.42 o
   2   2  12       34.40       34.98      8.05 o
   4   2  12       70.29       56.82      6.91 o
   6   2  12      180.00      159.27      8.85 o
   8   2  12      230.54      217.02      9.46 o
  10   2  12        7.14       10.71      5.68 o
  12   2  12       91.20       68.53      6.63 o
  14   2  12        0.01        8.02      5.80 o
  16   2  12        6.22        3.14      5.08 o
 -17   3  12      167.31      169.73      9.30 o
 -15   3  12       20.13        5.98      8.31 o
 -13   3  12      565.13      584.91     11.42 o
 -11   3  12      456.62      502.09     15.47 o
  -9   3  12      837.84      877.33     19.53 o
  -7   3  12      355.62      401.90     18.91 o
  -5   3  12       37.98       30.64     11.03 o
  -3   3  12      137.98      120.22      8.39 o
  -1   3  12       64.76       57.78      7.78 o
   1   3  12      252.76      255.95      9.83 o
   3   3  12      217.09      215.69      9.31 o
   5   3  12      352.31      319.12     27.70 o
   7   3  12       76.34       75.06      6.75 o
   9   3  12      723.28      727.91     14.58 o
  11   3  12       96.18       95.34      7.07 o
  13   3  12        0.01        1.57      5.30 o
  15   3  12       51.19       61.72      5.84 o
 -16   4  12       27.19       27.76      4.94 o
 -14   4  12       21.92       25.60      5.63 o
 -12   4  12      790.59      820.94     37.83 o
 -10   4  12        0.15       -2.79      5.46 o
  -8   4  12       99.58       97.89      6.03 o
  -6   4  12      344.74      355.99      9.01 o
  -4   4  12      160.07      150.51      7.94 o
  -2   4  12      598.76      603.21     26.63 o
   0   4  12      707.41      756.04     14.87 o
   2   4  12      458.90      426.05     17.97 o
   4   4  12      114.90      122.09      7.86 o
   6   4  12       44.53       45.69      6.35 o
   8   4  12      648.67      666.66     20.33 o
  10   4  12      214.72      229.26      8.59 o
  12   4  12      648.88      733.36     13.76 o
  14   4  12      439.92      430.57      8.35 o
 -15   5  12      356.39      353.04      8.91 o
 -13   5  12       37.62       37.86      5.50 o
 -11   5  12     1608.88     1601.74     19.69 o
  -9   5  12      329.52      353.81     10.46 o
  -7   5  12      675.82      713.68     14.72 o
  -5   5  12      281.56      274.24     11.67 o
  -3   5  12       87.58       80.99      7.28 o
  -1   5  12      106.93      112.06      7.77 o
   1   5  12        0.02        4.49      6.65 o
   3   5  12      149.32      144.81     12.40 o
   5   5  12        2.65        4.22      6.31 o
   7   5  12       56.43       56.63     10.08 o
   9   5  12      695.71      683.01     12.69 o
  11   5  12       98.91      112.53      6.25 o
  13   5  12      551.76      526.50     12.49 o
 -14   6  12        7.26        4.26      4.77 o
 -12   6  12       64.08       62.91      6.51 o
 -10   6  12      370.52      353.74      9.87 o
  -8   6  12       71.21       67.45      6.38 o
  -6   6  12      215.12      194.78      8.40 o
  -4   6  12       78.35       72.02      6.84 o
  -2   6  12      224.91      239.20     12.44 o
   0   6  12      103.87      114.37      9.84 o
   2   6  12       10.77       -5.25      6.21 o
   4   6  12       35.06       28.91      5.85 o
   6   6  12      241.59      250.67      8.26 o
   8   6  12       23.70       27.25      5.69 o
  10   6  12     1742.32     1921.30     22.30 o
 -13   7  12        2.98        0.80      5.91 o
 -11   7  12      264.91      262.11     14.46 o
  -9   7  12      327.59      319.50      9.74 o
  -7   7  12      381.97      378.35     14.40 o
  -5   7  12        0.88       -7.21      7.72 o
  -3   7  12      243.55      239.88     12.59 o
  -1   7  12      361.55      418.29     10.71 o
   1   7  12       83.06       65.36     12.54 o
   3   7  12        4.52        5.21      5.65 o
   5   7  12      240.49      268.71     14.56 o
   7   7  12      143.61      138.22      8.69 o
   9   7  12        2.02        3.52      6.54 o
 -12   8  12      197.87      196.04      8.04 o
 -10   8  12       89.19       96.90      7.36 o
  -8   8  12        2.63        3.74      6.63 o
  -6   8  12       50.41       44.36      7.18 o
  -4   8  12      317.17      299.99     12.63 o
  -2   8  12       72.65       78.28      5.76 o
   0   8  12       69.24       47.43      7.51 o
   2   8  12        0.39        7.22      6.97 o
   4   8  12       66.64       69.27      7.30 o
   6   8  12       25.66       18.38      6.35 o
   8   8  12      122.23      117.81      7.10 o
  -9   9  12     1256.81     1397.78     19.32 o
  -7   9  12        2.46        4.44      5.78 o
  -5   9  12     1192.29     1173.53     20.64 o
  -3   9  12     1289.85     1289.94     22.04 o
  -1   9  12      454.86      409.41     13.49 o
   1   9  12     1145.28     1216.07     21.24 o
   3   9  12     1106.82     1187.24     20.08 o
   5   9  12      102.93       97.55      6.99 o
   7   9  12       12.32        6.01      5.49 o
  -6  10  12      106.34      110.50      6.16 o
  -4  10  12      207.05      199.35      8.17 o
  -2  10  12        0.84        4.88      5.41 o
   0  10  12       69.26       71.18      5.86 o
   2  10  12      141.48      124.44      6.93 o
 -15   1  13      432.11      410.90      8.42 o
 -13   1  13       37.07       32.56      5.51 o
 -11   1  13        0.25        3.61      6.86 o
  -9   1  13      271.77      262.50     17.76 o
  -7   1  13     3906.23     3770.97     39.85 o
  -5   1  13        3.58        2.73      7.10 o
  -3   1  13       22.33       12.48      5.60 o
  -1   1  13      140.76      133.90      6.79 o
   1   1  13       51.43       61.77      6.76 o
   3   1  13        3.77        7.72      5.99 o
   5   1  13      219.28      204.62     11.40 o
   7   1  13      975.09      909.37     15.79 o
   9   1  13      470.32      433.55     10.94 o
  11   1  13      602.57      609.07     11.70 o
  13   1  13     1374.85     1451.21     36.72 o
 -16   2  13       38.78       44.93      6.04 o
 -14   2  13        3.50       -0.98      5.40 o
 -12   2  13       40.55       37.61      6.30 o
 -10   2  13      148.78      155.96     14.53 o
  -8   2  13      490.08      521.40     13.94 o
  -6   2  13      691.06      755.32     24.09 o
  -4   2  13      377.83      397.57      9.47 o
  -2   2  13      781.00      773.31     33.85 o
   0   2  13        1.42        1.35      6.33 o
   2   2  13      357.36      343.56     12.89 o
   4   2  13      274.00      258.25      9.61 o
   6   2  13       37.26       22.56      5.67 o
   8   2  13        0.56        3.90      5.48 o
  10   2  13       95.39       74.16      5.78 o
  12   2  13      246.27      217.45     10.65 o
 -15   3  13       26.41       20.84      6.19 o
 -13   3  13       88.55       89.18      8.76 o
 -11   3  13      782.34      790.88     34.12 o
  -9   3  13      270.99      291.80      9.90 o
  -7   3  13       25.44       18.20      6.54 o
  -5   3  13        9.89       19.15      9.36 o
  -3   3  13      519.61      566.26     19.45 o
  -1   3  13      174.35      200.84      8.42 o
   1   3  13      251.64      239.93     25.28 o
   3   3  13      770.32      744.73     30.04 o
   5   3  13      174.90      160.80     10.77 o
   7   3  13       20.17       16.36      5.47 o
   9   3  13       63.68       71.29      4.74 o
  11   3  13       73.91       87.37      5.69 o
 -14   4  13       65.34       51.64      6.39 o
 -12   4  13      229.69      205.19     10.46 o
 -10   4  13       60.98       58.86      8.44 o
  -8   4  13      307.30      317.52     14.51 o
  -6   4  13        7.74       15.24      9.18 o
  -4   4  13      137.01      132.66     11.47 o
  -2   4  13     1072.02     1158.28     25.30 o
   0   4  13      217.36      212.47     13.06 o
   2   4  13      117.60      111.01     10.76 o
   4   4  13      271.48      255.27     12.98 o
   6   4  13      515.56      484.34     32.51 o
   8   4  13        7.65        4.11      5.67 o
  10   4  13      479.83      500.10     13.40 o
 -13   5  13       60.93       51.56      6.68 o
 -11   5  13        0.57       -2.81      5.35 o
  -9   5  13       77.77       69.34      5.68 o
  -7   5  13      129.69      127.77      6.43 o
  -5   5  13      153.54      174.67      9.65 o
  -3   5  13      140.74      156.46     10.82 o
  -1   5  13      285.48      281.87      8.75 o
   1   5  13       97.94       89.70      9.92 o
   3   5  13      710.70      693.41     18.63 o
   5   5  13        7.71       11.90      7.55 o
   7   5  13      565.52      561.65     15.28 o
   9   5  13      143.81      136.19      7.63 o
 -10   6  13       13.22        8.64      5.04 o
  -8   6  13       52.58       44.01     11.09 o
  -6   6  13      748.08      859.89     46.03 o
  -4   6  13       44.46       49.07      7.73 o
  -2   6  13      810.13      793.29     35.37 o
   0   6  13      296.79      278.61     16.37 o
   2   6  13      134.71      138.96      6.15 o
   4   6  13      284.00      283.65     12.11 o
   6   6  13       14.32        8.64      7.31 o
  -9   7  13       11.76        9.11      6.21 o
  -7   7  13        9.34       15.81      6.53 o
  -5   7  13       59.60       68.27      6.82 o
  -3   7  13      174.55      174.00      6.45 o
  -1   7  13      133.64      134.97      5.80 o
   1   7  13      128.85      136.79      5.61 o
   3   7  13      551.37      559.35     17.51 o
   5   7  13        4.69        6.43      7.14 o
  -6   8  13       50.83       71.39      5.75 o
  -4   8  13        0.18        1.05      6.03 o
  -2   8  13       21.98       30.19      6.07 o
   0   8  13      232.92      284.75      9.47 o
   2   8  13      385.82      426.83     10.68 o
 -12   0  14       11.37       20.20      6.86 o
 -10   0  14     1505.65     1656.04     16.35 o
  -8   0  14     2396.00     2744.41     23.24 o
  -6   0  14    12392.02    12277.67     51.71 o
  -4   0  14     8409.17     7912.55     58.41 o
  -2   0  14      237.58      187.58     11.72 o
   0   0  14      246.53      224.83     12.23 o
   2   0  14      355.16      365.41     14.26 o
   4   0  14        8.47       -1.38      6.90 o
   6   0  14      352.06      303.76     12.49 o
   8   0  14      593.64      614.76     15.33 o
  10   0  14      576.09      644.49     14.18 o
 -13   1  14     1543.57     1699.66     21.01 o
 -11   1  14      560.06      622.06     10.88 o
  -9   1  14      546.39      579.77     11.80 o
  -7   1  14      178.87      198.35      6.53 o
  -5   1  14      838.95      844.48     14.15 o
  -3   1  14      116.77      119.03     10.58 o
  -1   1  14      508.44      460.33     16.12 o
   1   1  14       48.11       32.58      5.30 o
   3   1  14        3.64        1.63      5.13 o
   5   1  14        5.85        3.03      4.91 o
   7   1  14       43.87       28.89      4.60 o
   9   1  14        0.57        1.10      4.16 o
 -12   2  14      111.19      123.13      7.80 o
 -10   2  14       76.61       78.42      8.23 o
  -8   2  14      299.40      296.56     13.02 o
  -6   2  14       26.63       18.82      8.03 o
  -4   2  14     1514.35     1476.89     38.01 o
  -2   2  14       25.56       45.78      6.11 o
   0   2  14      102.53       87.59      8.39 o
   2   2  14       35.71       33.67      5.58 o
   4   2  14      206.77      211.31      7.53 o
   6   2  14     1299.91     1314.08     15.62 o
   8   2  14       99.41       93.96      4.40 o
  10   2  14      195.48      169.31      7.93 o
 -11   3  14        6.17        5.51      6.58 o
  -9   3  14       64.51       64.50      7.58 o
  -7   3  14      294.64      317.67     13.11 o
  -5   3  14      317.45      326.28     13.48 o
  -3   3  14      313.86      333.91     13.60 o
  -1   3  14      300.87      301.88     13.37 o
   1   3  14       13.82       10.51      6.89 o
   3   3  14       68.16       76.71      5.71 o
   5   3  14        4.42        5.73      4.94 o
   7   3  14      226.52      193.87     15.09 o
   9   3  14        5.72        8.53      5.73 o
 -10   4  14        0.56       -3.25      6.89 o
  -8   4  14       70.12       75.72      7.72 o
  -6   4  14      103.50      102.99      8.70 o
  -4   4  14       72.49       70.73      8.27 o
  -2   4  14       40.63       50.66      7.86 o
   0   4  14      366.60      343.36     13.20 o
   2   4  14      585.98      564.32     15.68 o
   4   4  14      625.56      610.15     15.62 o
   6   4  14       31.34       18.97      6.20 o
   8   4  14       34.03       33.91      6.01 o
  -5   5  14        0.08        1.13      6.19 o
  -3   5  14        0.98        2.23      6.36 o
  -1   5  14       77.62       73.46      7.56 o
   1   5  14      190.15      170.54      9.29 o
   3   5  14       95.03       90.05      7.37 o
   5   5  14       71.56       60.51      6.21 o
  -6   6  14        9.62       11.46      5.82 o
  -4   6  14        2.73        5.61      5.96 o
  -2   6  14      191.12      191.38      8.39 o
   0   6  14      526.31      460.30     11.81 o
   2   6  14       24.28       30.20      6.56 o
  -5   1  15     1398.54     1300.37     18.70 o
  -3   1  15     1514.12     1361.80     13.10 o
  -1   1  15      137.29      113.56      5.05 o
   1   1  15       41.07       33.41      4.47 o
   3   1  15      237.67      231.74      6.18 o
   5   1  15        0.04        4.39      5.60 o
  -6   2  15      314.41      336.14     10.02 o
  -4   2  15       59.26       54.99      6.02 o
  -2   2  15      193.12      198.19      9.17 o
   0   2  15       22.60       24.09      5.99 o
   2   2  15        8.75        9.23      5.96 o
   4   2  15      165.15      184.31      8.03 o
  -5   3  15      290.40      310.92      9.82 o
  -3   3  15      193.71      202.36      8.82 o
  -1   3  15       67.35       71.27      6.65 o
   1   3  15        0.16       -4.31      5.61 o
   3   3  15      116.32       97.87      6.33 o
  -4   4  15      329.50      365.83      9.68 o
  -2   4  15       88.59       91.53      6.09 o
   0   4  15        2.35        4.03      5.45 o
 
